# Supplementary material for: The SET-domain protein CgSet4 negatively regulates antifungal drug resistance via the ergosterol biosynthesis transcriptional regulator CgUpc2a
Source: J Biol Chem. 2022 Sep 13;298(10):102485. doi: 10.1016/j.jbc.2022.102485 (PMC9576903; doi:10.1016/j.jbc.2022.102485)
Supplement: Supplemental Tables S1-10 [file mmc2.xlsx]

## Sheet: Table S1
	Table S1: A list of six C. glabrata SET domain-containing proteins
	C. glabrata Systematic ORF	S. cerevisiaeortholog	ORF length (bp)	Protein (aa)	Protein (MW in kDa)	Functional description of S. cerevisiae ortholog
	CAGL0L12980g	SET1	3336	1111	127.9	Histone methyltransferase, subunit of the COMPASS (Set1C) complex; COMPASS methylates histone H3K4; Set1p-dependent H3K4 trimethylation recruits Nrd1p, allowing efficient termination of snoRNAs and cryptic unstable transcripts (CUTs) by Nrd1p-Nab3p-Sen1p pathway; modulates histone acetylation levels in promoter proximal regions to ensure efficient Nrd1p-dependent termination; required in transcri…
	CAGL0C00297g	SET2	2151	716	83.3	Histone methyltransferase with a role in transcriptional elongation; methylates H3 lysine 36 (H3K36), which suppresses incorporation of acetylated histones and signals for the deacetylation of these histones within transcribed genes; associates with the C-terminal domain (CTD) of Rpo21p; H3K36me3 (trimethylation) requires Spt6p, proline 38 on H3, CTD of Rpo21p, Ctk1p, and C-terminal SRI domain of…
	CAGL0L03091g	SET3	2349	782	88.3	Defining member of the SET3 histone deacetylase complex; which is a meiosis-specific repressor of sporulation genes; necessary for efficient transcription by RNAPII; one of two yeast proteins that contains both SET and PHD domains; SET3 has a paralog, SET4, that arose from the whole genome duplication
	CAGL0G04499g	SET4	1053	350	39.4	Chromatin-associated protein involved in control of stress response; regulates response to oxidative stress; contains a SET domain; SET4 has a paralog, SET3, that arose from the whole genome duplication
	CAGL0F09119g	SET5	1548	515	59	Methyltransferase involved in methylation of histone H4 Lys5, -8, -12; S-adenosylmethionine-dependent; zinc-finger protein, contains one canonical and two unusual fingers in unusual arrangements; deletion enhances replication of positive-strand RNA virus
	CAGL0M02002g	SET6	1125	374	43.9	SET domain protein of unknown function; deletion heterozygote is sensitive to compounds that target ergosterol biosynthesis, may be involved in compound availability

## Sheet: Table S2
Table S2: A list of differentially expressed genes (DEGs) in the wild-type strain in response to caspofungin exposure.
Upregulated genes
CAGL_ID	log2 (fold_change)	q_value	Sc ortholog	Sc ORF Name	Description
CAGL0I10010g	5.67832	0.000701384	BTN2	YGR142W	v-SNARE binding protein that facilitates specific protein retrieval from a late endosome to the Golgi; modulates arginine uptake, possible role in mediating pH homeostasis between the vacuole and plasma membrane H(+)-ATPase
CAGL0L08547g	4.21335	0.000701384
CAGL0K04169g	4.03897	0.000701384	KSS1	YGR040W	Mitogen-activated protein kinase (MAPK) involved in signal transduction pathways that control filamentous growth and pheromone response; the KSS1 gene is nonfunctional in S288C strains and functional in W303 strains
CAGL0J11550g	4.01407	0.000701384	YNL195C	YNL195C	Putative protein of unknown function; shares a promoter with YNL194C; the authentic, non-tagged protein is detected in highly purified mitochondria in high-throughput studies
CAGL0A03410g	3.94851	0.000701384
CAGL0B03663g	3.74456	0.000701384	CIT2	YCR005C	Citrate synthase, catalyzes the condensation of acetyl coenzyme A and oxaloacetate to form citrate, peroxisomal isozyme involved in glyoxylate cycle; expression is controlled by Rtg1p and Rtg2p transcription factors
CAGL0C04323g	3.43812	0.000701384	NTH2	YBR001C	Putative neutral trehalase, required for thermotolerance and may mediate resistance to other cellular stresses
CAGL0G09449g	3.4159	0.000701384	CRH1	YGR189C	Chitin transglycosylase that functions in the transfer of chitin to beta(1-6) and beta(1-3) glucans in the cell wall; similar and functionally redundant to Utr2; localizes to sites of polarized growth; expression induced by cell wall stress
CAGL0K10164g	3.2876	0.000701384	SED1	YDR077W	Major stress-induced structural GPI-cell wall glycoprotein in stationary-phase cells, associates with translating ribosomes, possible role in mitochondrial genome maintenance; ORF contains two distinct variable minisatellites
CAGL0B00715g	3.25136	0.000701384
CAGL0G03289g	3.21127	0.000701384	SSA4	YER103W	Heat shock protein that is highly induced upon stress; plays a role in SRP-dependent cotranslational protein-membrane targeting and translocation; member of the HSP70 family; cytoplasmic protein that concentrates in nuclei upon starvation
CAGL0J04466g	3.0751	0.000701384	PUN1	YLR414C	Plasma membrane protein with a role in cell wall integrity; co-localizes with Sur7p in punctate membrane patches; null mutant displays decreased thermotolerance; transcription induced upon cell wall damage and metal ion stress
CAGL0E02409g	2.91457	0.0013092	CSI2	YOL007C	Protein of unknown function; green fluorescent protein (GFP)- fusion protein localizes to the mother side of the bud neck and the vacuole; YOL007C is not an essential gene
CAGL0F07579g	2.91182	0.000701384	CWP1	YKL096W	Cell wall mannoprotein that localizes specifically to birth scars of daughter cells, linked to a beta-1,3- and beta-1,6-glucan heteropolymer through a phosphodiester bond; required for propionic acid resistance
CAGL0J00539g	2.88552	0.000701384	SLT2	YHR030C	Serine/threonine MAP kinase; involved in regulating maintenance of cell wall integrity, progression through the cell cycle, and nuclear mRNA retention in heat shock; required for mitophagy and pexophagy; affects recruitment of mitochondria to the phagophore assembly site (PAS); regulated by the PKC1-mediated signaling pathway
CAGL0A04081g	2.87817	0.000701384	NCW2	YLR194C	Structural constituent of the cell wall attached to the plasma membrane by a GPI-anchor; expression is upregulated in response to cell wall stress
CAGL0M07634g	2.77604	0.000701384	SOK2	YMR016C	Nuclear protein that plays a regulatory role in the cyclic AMP (cAMP)-dependent protein kinase (PKA) signal transduction pathway; negatively regulates pseudohyphal differentiation; homologous to several transcription factors
CAGL0L05720g	2.72125	0.000701384	YJL132W	YJL132W	Putative protein of unknown function; localizes to the membrane fraction; possible Zap1p-regulated target gene induced by zinc deficiency; YJL132W is a non-essential gene
CAGL0K08338g	2.67009	0.000701384	YOR385W	YOR385W	Putative protein of unknown function; green fluorescent protein (GFP)-fusion protein localizes to the cytoplasm; YOR385W is not an essential gene
CAGL0M06347g	2.66223	0.000701384	YPC1	YBR183W	Alkaline ceramidase that also has reverse (CoA-independent) ceramide synthase activity, catalyzes both breakdown and synthesis of phytoceramide; overexpression confers fumonisin B1 resistance
CAGL0H04851g	2.60688	0.000701384	PPZ1	YML016C	Serine/threonine protein phosphatase Z, isoform of Ppz2p; involved in regulation of potassium transport, which affects osmotic stability, cell cycle progression, and halotolerance
CAGL0K06105g	2.55923	0.000701384	BOP2	YLR267W	Protein of unknown function
CAGL0J10494g	2.55829	0.0390698	APT2	YDR441C	Apparent pseudogene, not transcribed or translated under normal conditions; encodes a protein with similarity to adenine phosphoribosyltransferase, but artificially expressed protein exhibits no enzymatic activity
CAGL0D03652g	2.52111	0.000701384	SPT21	YMR179W	Protein with a role in transcriptional silencing; required for normal transcription at several loci including HTA2-HTB2 and HHF2-HHT2, but not required at the other histone loci; functionally related to Spt10p
CAGL0D01276g	2.32098	0.000701384	OPY2	YPR075C	Integral membrane protein that functions in the signaling branch of the high-osmolarity glycerol (HOG) pathway; interacts with Ste50p; overproduction blocks cell cycle arrest in the presence of mating pheromone
CAGL0D02662g	2.31424	0.0224935	HXT2	YMR011W	High-affinity glucose transporter of the major facilitator superfamily, expression is induced by low levels of glucose and repressed by high levels of glucose
CAGL0E00803g	2.30896	0.000701384	HSP42	YDR171W	Small heat shock protein (sHSP) with chaperone activity; forms barrel-shaped oligomers that suppress unfolded protein aggregation; involved in cytoskeleton reorganization after heat shock
CAGL0L09251g	2.30333	0.000701384	HAL1	YPR005C	Cytoplasmic protein involved in halotolerance; decreases intracellular Na+ (via Ena1p) and increases intracellular K+ by decreasing efflux; expression repressed by Ssn6p-Tup1p and Sko1p and induced by NaCl, KCl, and sorbitol through Gcn4p
CAGL0H02101g	2.30098	0.000701384	RTC3	YHR087W	Protein of unknown function involved in RNA metabolism; has structural similarity to SBDS, the human protein mutated in Shwachman-Diamond Syndrome (the yeast SBDS ortholog = SDO1); null mutation suppresses cdc13-1 temperature sensitivity
CAGL0M07381g	2.26112	0.000701384	KTR6	YPL053C	Probable mannosylphosphate transferase involved in the synthesis of core oligosaccharides in protein glycosylation pathway; member of the KRE2/MNT1 mannosyltransferase family
CAGL0J11176g	2.2601	0.000701384	TDA7	YNL176C	Cell cycle-regulated gene of unknown function, promoter bound by Fkh2p; null mutant is sensitive to expression of the top1-T722A allele
CAGL0H06523g	2.15006	0.033628	PAN6	YIL145C	Pantothenate synthase, also known as pantoate-beta-alanine ligase, required for pantothenic acid biosynthesis, deletion causes pantothenic acid auxotrophy, homologous to E. coli panC
CAGL0H09460g	2.09742	0.000701384	FAA2	YER015W	Medium chain fatty acyl-CoA synthetase, activates imported fatty acids; accepts a wide range of fatty acid chain lengths with a preference for medium chains, C9:0-C13:0; localized to the peroxisome
CAGL0J01287g	2.09177	0.000701384	AIP1	YMR092C	Actin cortical patch component, interacts with the actin depolymerizing factor cofilin; required to restrict cofilin localization to cortical patches; contains WD repeats
CAGL0C01705g	2.0893	0.000701384	GPX2	YBR244W	Phospholipid hydroperoxide glutathione peroxidase induced by glucose starvation that protects cells from phospholipid hydroperoxides and nonphospholipid peroxides during oxidative stress
CAGL0B02755g	2.00584	0.000701384	YLR361C-A	YLR361C-A	Putative protein of unknown function
CAGL0F08811g	2.00436	0.000701384	SNU71	YGR013W	Component of U1 snRNP required for mRNA splicing via spliceosome; yeast specific, no metazoan counterpart
CAGL0E02233g	1.96719	0.000701384	PCL1	YNL289W	Cyclin, interacts with cyclin-dependent kinase Pho85p; member of the Pcl1,2-like subfamily, involved in the regulation of polarized growth and morphogenesis and progression through the cell cycle; localizes to sites of polarized cell growth
CAGL0I06644g	1.95874	0.000701384	SPI1	YER150W	GPI-anchored cell wall protein involved in weak acid resistance; basal expression requires Msn2p/Msn4p; expression is induced under conditions of stress and during the diauxic shift; similar to Sed1p
CAGL0G05742g	1.9561	0.000701384	NOP6	YDL213C	rRNA-binding protein required for 40S ribosomal subunit biogenesis; contains an RNA recognition motif (RRM) and has similarity to hydrophilins; NOP6 may be a fungal-specific gene as no homologs have been yet identified in higher eukaryotes
CAGL0I02024g	1.94742	0.000701384	OYE2	YHR179W	Conserved NADPH oxidoreductase containing flavin mononucleotide (FMN), homologous to Oye3p with different ligand binding and catalytic properties; may be involved in sterol metabolism, oxidative stress response, and programmed cell death
CAGL0M04191g	1.94411	0.000701384	YPS1	YLR120C	Aspartic protease, member of the yapsin family of proteases involved in cell wall growth and maintenance; attached to the plasma membrane via a glycosylphosphatidylinositol (GPI) anchor
CAGL0H08173g	1.9423	0.0266774
CAGL0L06776g	1.92329	0.000701384	GAT2	YMR136W	Protein containing GATA family zinc finger motifs; similar to Gln3p and Dal80p; expression repressed by leucine
CAGL0E04906g	1.91849	0.000701384	AHA1	YDR214W	Co-chaperone that binds to Hsp82p and activates its ATPase activity; similar to Hch1p; expression is regulated by stresses such as heat shock
CAGL0H05621g	1.90886	0.000701384	RLM1	YPL089C	MADS-box transcription factor, component of the protein kinase C-mediated MAP kinase pathway involved in the maintenance of cell integrity; phosphorylated and activated by the MAP-kinase Slt2p
CAGL0M07766g	1.88298	0.000701384
CAGL0F08261g	1.87138	0.00240041	ENO1	YGR254W	Enolase I, a phosphopyruvate hydratase that catalyzes the conversion of 2-phosphoglycerate to phosphoenolpyruvate during glycolysis and the reverse reaction during gluconeogenesis; expression is repressed in response to glucose
CAGL0K02761g	1.84871	0.000701384	HSE1	YHL002W	Subunit of the endosomal Vps27p-Hse1p complex required for sorting of ubiquitinated membrane proteins into intralumenal vesicles prior to vacuolar degradation, as well as for recycling of Golgi proteins and formation of lumenal membranes
CAGL0M06325g	1.84732	0.000701384	SMP1	YBR182C	Putative transcription factor involved in regulating the response to osmotic stress; member of the MADS-box family of transcription factors
CAGL0K06380g	1.83781	0.000701384
CAGL0E06644g	1.83463	0.000701384	FLO1	YAR050W	Lectin-like protein involved in flocculation, cell wall protein that binds to mannose chains on the surface of other cells, confers floc-forming ability that is chymotrypsin sensitive and heat resistant; similar to Flo5p
CAGL0C01837g	1.81393	0.000701384	RER1	YCL001W	Protein involved in retention of membrane proteins, including Sec12p, in the ER; localized to Golgi; functions as a retrieval receptor in returning membrane proteins to the ER
CAGL0K03663g	1.80753	0.000701384	YMR122W-A	YMR122W-A	Protein of unknown function; green fluorescent protein (GFP)-fusion protein localizes to the cytoplasm and endoplasmic reticulum
CAGL0M07403g	1.80577	0.000701384	OAZ1	YPL052W	Regulator of ornithine decarboxylase (Spe1p), antizyme that binds to Spe1p to regulate ubiquitin-independent degradation; ribosomal frameshifting during synthesis of Oaz1p and its ubiquitin-mediated degradation are both polyamine-regulated
CAGL0L00803g	1.80575	0.000701384	PIG2	YIL045W	Putative type-1 protein phosphatase targeting subunit that tethers Glc7p type-1 protein phosphatase to Gsy2p glycogen synthase
CAGL0K04037g	1.79981	0.000701384	GSC2	YGR032W	Catalytic subunit of 1,3-beta-glucan synthase, involved in formation of the inner layer of the spore wall; activity positively regulated by Rho1p and negatively by Smk1p; has similarity to an alternate catalytic subunit, Fks1p (Gsc1p)
CAGL0H08261g	1.79586	0.000701384	YOR019W	YOR019W	Protein of unknown function that may interact with ribosomes, based on co-purification experiments
CAGL0G01540g	1.77732	0.000701384	NCE103	YNL036W	Carbonic anhydrase; poorly transcribed under aerobic conditions and at an undetectable level under anaerobic conditions; involved in non-classical protein export pathway
CAGL0I03630g	1.77522	0.000701384	RPC53	YDL150W	RNA polymerase III subunit C53
CAGL0B02926g	1.75129	0.0273227
CAGL0A01193g	1.74165	0.0497667	ACM1	YPL267W	Pseudosubstrate inhibitor of the anaphase-promoting complex/cyclosome (APC/C), that suppresses APC/C [Cdh1]-mediated proteolysis of mitotic cyclins; associates with Cdh1p, Bmh1p and Bmh2p; cell cycle regulated protein
CAGL0G09801g	1.73292	0.00434505	DPB2	YPR175W	Second largest subunit of DNA polymerase II (DNA polymerase epsilon), required for normal yeast chromosomal replication; expression peaks at the G1/S phase boundary; potential Cdc28p substrate
CAGL0K03509g	1.73122	0.000701384	HFD1	YMR110C	Putative fatty aldehyde dehydrogenase, located in the mitochondrial outer membrane and also in lipid particles; has similarity to human fatty aldehyde dehydrogenase (FALDH) which is implicated in Sjogren-Larsson syndrome
CAGL0G00858g	1.72626	0.000701384	MID2	YLR332W	O-glycosylated plasma membrane protein that acts as a sensor for cell wall integrity signaling and activates the pathway; interacts with Rom2p, a guanine nucleotide exchange factor for Rho1p, and with cell integrity pathway protein Zeo1p
CAGL0M07612g	1.71965	0.000701384	FMS1	YMR020W	Polyamine oxidase, converts spermine to spermidine, which is required for the essential hypusination modification of translation factor eIF-5A; also involved in pantothenic acid biosynthesis
CAGL0J01485g	1.71826	0.000701384	OTU2	YHL013C	Protein of unknown function that may interact with ribosomes, based on co-purification experiments; member of the ovarian tumor-like (OTU) superfamily of predicted cysteine proteases; shows cytoplasmic localization
CAGL0J06908g	1.71432	0.000701384	DBP1	YPL119C	Putative ATP-dependent RNA helicase of the DEAD-box protein family; mutants show reduced stability of the 40S ribosomal subunit scanning through 5' untranslated regions of mRNAs
CAGL0B00946g	1.70373	0.000701384	RNQ1	YCL028W	[PIN(+)] prion, an infectious protein conformation that is generally an ordered protein aggregate
CAGL0E03366g	1.69806	0.000701384
CAGL0J08437g	1.69672	0.000701384	LPP1	YDR503C	Lipid phosphate phosphatase, catalyzes Mg(2+)-independent dephosphorylation of phosphatidic acid (PA), lysophosphatidic acid, and diacylglycerol pyrophosphate; involved in control of the cellular levels of phosphatidylinositol and PA
CAGL0L10912g	1.67956	0.000701384	TPO4	YOR273C	Polyamine transport protein, recognizes spermine, putrescine, and spermidine; localizes to the plasma membrane; member of the major facilitator superfamily
CAGL0L00539g	1.67705	0.000701384	ADD37	YMR184W	Protein of unknown function involved in ER-associated protein degradation; green fluorescent protein (GFP)-fusion protein localizes to the cytoplasm and is induced in response to the DNA-damaging agent MMS; YMR184W is not an essential gene
CAGL0L02167g	1.66816	0.0048144	FOX2	YKR009C	Multifunctional enzyme of the peroxisomal fatty acid beta-oxidation pathway; has 3-hydroxyacyl-CoA dehydrogenase and enoyl-CoA hydratase activities
CAGL0B03355g	1.66109	0.000701384	DPB3	YBR278W	Third-largest subunit of DNA polymerase II (DNA polymerase epsilon), required to maintain fidelity of chromosomal replication and also for inheritance of telomeric silencing; mRNA abundance peaks at the G1/S boundary of the cell cycle
CAGL0A03883g	1.66007	0.000701384	QRI5	YLR204W	Mitochondrial inner membrane protein, required for accumulation of spliced COX1 mRNA; may have an additional role in translation of COX1 mRNA
CAGL0A02431g	1.65874	0.000701384	YPS7	YDR349C	Putative GPI-anchored aspartic protease, member of the yapsin family of proteases involved in cell wall growth and maintenance; located in the cytoplasm and endoplasmic reticulum
CAGL0H03179g	1.65668	0.000701384	MAD1	YGL086W	Coiled-coil protein involved in the spindle-assembly checkpoint; phosphorylated by Mps1p upon checkpoint activation which leads to inhibition of the activity of the anaphase promoting complex; forms a complex with Mad2p
CAGL0G08217g	1.64862	0.000701384	ERF2	YLR246W	Subunit of a palmitoyltransferase, composed of Erf2p and Shr5p, that adds a palmitoyl lipid moiety to heterolipidated substrates such as Ras1p and Ras2p through a thioester linkage; mutants partially mislocalize Ras2p to the vacuole
CAGL0K00715g	1.64078	0.0132514	RTA1	YGR213C	Protein involved in 7-aminocholesterol resistance; has seven potential membrane-spanning regions; expression is induced under both low-heme and low-oxygen conditions; member of the fungal lipid-translocating exporter (LTE) family of protein
CAGL0C00275g	1.63235	0.000701384	HSP31	YDR533C	Possible chaperone and cysteine protease with similarity to E. coli Hsp31; member of the DJ-1/ThiJ/PfpI superfamily, which includes human DJ-1 involved in Parkinson's disease; exists as a dimer and contains a putative metal-binding site
CAGL0F08745g	1.63006	0.000701384	STF2	YGR008C	Protein involved in regulation of the mitochondrial F1F0-ATP synthase; Stf1p and Stf2p may act as stabilizing factors that enhance inhibitory action of the Inh1p protein
CAGL0K02453g	1.62308	0.000701384	RLF2	YPR018W	Largest subunit (p90) of the Chromatin Assembly Complex (CAF-1) with Cac2p and Msi1p that assembles newly synthesized histones onto recently replicated DNA; involved in the maintenance of transcriptionally silent chromatin
CAGL0A02706g	1.61908	0.000701384	ESC2	YDR363W	Sumo-like domain protein; prevents accumulation of toxic intermediates during replication-associated recombinational repair; roles in silencing, lifespan, chromatid cohesion and the intra-S-phase DNA damage checkpoint; RENi family member
CAGL0J09702g	1.61693	0.000701384	ACK1	YDL203C	Protein that functions upstream of Pkc1p in the cell wall integrity pathway; GFP-fusion protein expression is induced in response to the DNA-damaging agent MMS; non-tagged Ack1p is detected in purified mitochondria
CAGL0K04433g	1.61479	0.0013092	PEF1	YGR058W	Penta-EF-hand protein required for polar bud growth and cell wall abscission; binds calcium and zinc with different affinity; localizes to bud site in G1, bud neck in G2
CAGL0H00737g	1.61445	0.00742233	GYP5	YPL249C	GTPase-activating protein (GAP) for yeast Rab family members; involved in ER to Golgi trafficking; exhibits GAP activity toward Ypt1p that is stimulated by Gyl1p, also acts on Sec4p; interacts with Gyl1p, Rvs161p and Rvs167p; involved in recruiting Rvs167p to the bud tip during polarized growth
CAGL0M01540g	1.61442	0.000701384	SPT3	YDR392W	Subunit of the SAGA and SAGA-like transcriptional regulatory complexes, interacts with Spt15p to activate transcription of some RNA polymerase II-dependent genes, also functions to inhibit transcription at some promoters
CAGL0M12320g	1.60433	0.000701384	FLC2	YAL053W	Putative FAD transporter; required for uptake of FAD into endoplasmic reticulum; involved in cell wall maintenance
CAGL0D00594g	1.58608	0.000701384	RXT3	YDL076C	Subunit of the RPD3L complex; involved in histone deacetylation
CAGL0A03102g	1.57631	0.000701384	ARO10	YDR380W	Phenylpyruvate decarboxylase, catalyzes decarboxylation of phenylpyruvate to phenylacetaldehyde, which is the first specific step in the Ehrlich pathway
CAGL0A04411g	1.57088	0.000701384	SKT5	YBL061C	Activator of Chs3p (chitin synthase III), recruits Chs3p to the bud neck via interaction with Bni4p; has similarity to Shc1p, which activates Chs3p during sporulation
CAGL0H01287g	1.56642	0.000701384	SSD1	YDR293C	Translational repressor with a role in cell wall polar growth and integrity; regulated by Cbk1p phosphorylation to effect bud-specific translational control of specific mRNAs; interacts with TOR pathway components
CAGL0H03619g	1.5633	0.00340117	YNL011C	YNL011C	Putative protein of unknown function; YNL011C is not an essential gene
CAGL0C05027g	1.56062	0.000701384	YAT1	YAR035W	Outer mitochondrial carnitine acetyltransferase, minor ethanol-inducible enzyme involved in transport of activated acyl groups from the cytoplasm into the mitochondrial matrix; phosphorylated
CAGL0L01793g	1.55793	0.000701384	SPC42	YKL042W	Central plaque component of spindle pole body (SPB); involved in SPB duplication, may facilitate attachment of the SPB to the nuclear membrane
CAGL0J01331g	1.55531	0.00907771	YMR090W	YMR090W	Putative protein of unknown function with similarity to DTDP-glucose 4,6-dehydratases; GFP-fusion protein localizes to the cytoplasm; up-regulated in response to the fungicide mancozeb; not essential for viability
CAGL0M08822g	1.54121	0.000701384	HSP78	YDR258C	Oligomeric mitochondrial matrix chaperone that cooperates with Ssc1p in mitochondrial thermotolerance after heat shock; able to prevent the aggregation of misfolded proteins as well as resolubilize protein aggregates
CAGL0H02805g	1.53834	0.0221537	SMC3	YJL074C	Subunit of the multiprotein cohesin complex required for sister chromatid cohesion in mitotic cells; also required, with Rec8p, for cohesion and recombination during meiosis; phylogenetically conserved SMC chromosomal ATPase family member
CAGL0B02475g	1.53211	0.000701384	PHO84	YML123C	High-affinity inorganic phosphate (Pi) transporter and low-affinity manganese transporter; regulated by Pho4p and Spt7p; mutation confers resistance to arsenate; exit from the ER during maturation requires Pho86p
CAGL0H02563g	1.53056	0.000701384	HOR7	YMR251W-A	Protein of unknown function; overexpression suppresses Ca2+ sensitivity of mutants lacking inositol phosphorylceramide mannosyltransferases Csg1p and Csh1p; transcription is induced under hyperosmotic stress and repressed by alpha factor
CAGL0A03740g	1.52926	0.000701384	POX1	YGL205W	Fatty-acyl coenzyme A oxidase, involved in the fatty acid beta-oxidation pathway; localized to the peroxisomal matrix
CAGL0G03619g	1.52818	0.000701384	AVT6	YER119C	Vacuolar aspartate and glutamate exporter; member of a family of seven genes (AVT1-7) related to vesicular GABA-glycine transporters; involved in compartmentalizing acidic amino acids in response to nitrogen starvation
CAGL0H08624g	1.52622	0.000701384	MCM16	YPR046W	Protein involved in kinetochore-microtubule mediated chromosome segregation; binds to centromere DNA
CAGL0D06050g	1.52567	0.000701384	KCH1	YJR054W	Vacuolar protein of unknown function; potential Cdc28p substrate
CAGL0D01650g	1.51998	0.000701384	TFB4	YPR056W	Subunit of TFIIH complex, involved in transcription initiation, similar to 34 kDa subunit of human TFIIH; interacts with Ssl1p
CAGL0A02816g	1.51996	0.000701384	YPR1	YDR368W	NADPH-dependent aldo-keto reductase, reduces multiple substrates including 2-methylbutyraldehyde and D,L-glyceraldehyde, expression is induced by osmotic and oxidative stress; functionally redundant with other aldo-keto reductases
CAGL0F02079g	1.51282	0.000701384	SMC1	YFL008W	Subunit of the multiprotein cohesin complex, essential protein involved in chromosome segregation and in double-strand DNA break repair; SMC chromosomal ATPase family member, binds DNA with a preference for DNA with secondary structure
CAGL0F05329g	1.51028	0.000701384	YDR210W	YDR210W	Predicted tail-anchored plasma membrane protein containing a conserved CYSTM module; related proteins in other organisms may be involved in response to stress; green fluorescent protein (GFP)-fusion protein localizes to the cell periphery
CAGL0D04268g	1.50349	0.000701384	CTF18	YMR078C	Subunit of a complex with Ctf8p that shares some subunits with Replication Factor C and is required for sister chromatid cohesion; may have overlapping functions with Rad24p in the DNA damage replication checkpoint
CAGL0G05544g	1.50045	0.000701384	HBT1	YDL223C	Substrate of the Hub1p ubiquitin-like protein that localizes to the shmoo tip (mating projection); mutants are defective for mating projection formation, thereby implicating Hbt1p in polarized cell morphogenesis
CAGL0K01441g	1.49092	0.000701384	PRP11	YDL043C	Subunit of the SF3a splicing factor complex, required for spliceosome assembly
CAGL0M03773g	1.48305	0.000701384	TOS6	YNL300W	Glycosylphosphatidylinositol-dependent cell wall protein, expression is periodic and decreases in respone to ergosterol perturbation or upon entry into stationary phase; depletion increases resistance to lactic acid
CAGL0G09515g	1.47206	0.000701384	SPR1	YOR190W	Sporulation-specific exo-1,3-beta-glucanase; contributes to ascospore thermoresistance
CAGL0M06171g	1.46564	0.000701384	UMP1	YBR173C	Short-lived chaperone required for correct maturation of the 20S proteasome; may inhibit premature dimerization of proteasome half-mers; degraded by proteasome upon completion of its assembly
CAGL0K04653g	1.46215	0.000701384	ART5	YGR068C	Protein proposed to regulate the endocytosis of plasma membrane proteins by recruiting the ubiquitin ligase Rsp5p to its target in the plasma membrane
CAGL0L10934g	1.46051	0.000701384	MOD5	YOR274W	Delta 2-isopentenyl pyrophosphate:tRNA isopentenyl transferase, required for biosynthesis of the modified base isopentenyladenosine in mitochondrial and cytoplasmic tRNAs; gene is nuclear and encodes two isozymic forms
CAGL0C00671g	1.45814	0.000701384	MSC3	YLR219W	Protein of unknown function, green fluorescent protein (GFP)-fusion protein localizes to the cell periphery; msc3 mutants are defective in directing meiotic recombination events to homologous chromatids; potential Cdc28p substrate
CAGL0G03795g	1.441	0.000701384	SSA2	YLL024C	ATP binding protein involved in protein folding and vacuolar import of proteins; member of heat shock protein 70 (HSP70) family; associated with the chaperonin-containing T-complex; present in the cytoplasm, vacuolar membrane and cell wall; 98% identical with Ssa1p, but subtle differences between the two proteins provide functional specificity with respect to propagation of yeast [URE3] prions an…
CAGL0K10934g	1.4341	0.000701384	GYL1	YMR192W	Putative GTPase activating protein (GAP) with a role in exocytosis; stimulates Gyp5p GAP activity on Ypt1p, colocalizes with Gyp5p at sites of polarized growth; interacts with Gyp5p, Rvs161p, and Rvs167p; involved in recruiting Rvs167p to the bud tip during polarized growth
CAGL0I05742g	1.42428	0.000701384	CSE2	YNR010W	Subunit of the RNA polymerase II mediator complex; associates with core polymerase subunits to form the RNA polymerase II holoenzyme; component of the Middle domain of mediator; required for regulation of RNA polymerase II activity
CAGL0D05368g	1.40638	0.000701384	SRB6	YBR253W	Subunit of the RNA polymerase II mediator complex; associates with core polymerase subunits to form the RNA polymerase II holoenzyme; essential for transcriptional regulation
CAGL0G03751g	1.39766	0.000701384	HIF1	YLL022C	Non-essential component of the HAT-B histone acetyltransferase complex (Hat1p-Hat2p-Hif1p), localized to the nucleus; has a role in telomeric silencing
CAGL0B00726g	1.39636	0.0192149	GLK1	YCL040W	Glucokinase, catalyzes the phosphorylation of glucose at C6 in the first irreversible step of glucose metabolism; one of three glucose phosphorylating enzymes; expression regulated by non-fermentable carbon sources
CAGL0E04620g	1.39532	0.000701384	PST1	YDR055W	Cell wall protein that contains a putative GPI-attachment site; secreted by regenerating protoplasts; up-regulated by activation of the cell integrity pathway, as mediated by Rlm1p; upregulated by cell wall damage via disruption of FKS1
CAGL0K03839g	1.38425	0.000701384	YMR130W	YMR130W	Putative protein of unknown function; YMR130W is not an essential gene
CAGL0K11506g	1.38174	0.000701384	RAD27	YKL113C	5' to 3' exonuclease, 5' flap endonuclease, required for Okazaki fragment processing and maturation as well as for long-patch base-excision repair; member of the S. pombe RAD2/FEN1 family
CAGL0D02222g	1.37835	0.000701384	MNE1	YOR350C	Mitochondrial matrix protein involved in splicing Group I aI5-beta intron from COX1 mRNA
CAGL0H06589g	1.37771	0.000701384	MCM10	YIL150C	Essential chromatin-associated protein involved in the initiation of DNA replication; required for the association of the MCM2-7 complex with replication origins
CAGL0M11836g	1.37601	0.0102638	POP5	YAL033W	Subunit of both RNase MRP and nuclear RNase P; RNase MRP cleaves pre-rRNA, while nuclear RNase P cleaves tRNA precursors to generate mature 5' ends and facilitates turnover of nuclear RNAs
CAGL0A02695g	1.37479	0.000701384	TFC6	YDR362C	One of six subunits of RNA polymerase III transcription initiation factor complex (TFIIIC); part of TFIIIC TauB domain that binds BoxB promoter sites of tRNA and other genes; cooperates with Tfc3p in DNA binding; human homolog is TFIIIC-110
CAGL0F05159g	1.37341	0.000701384	VPS72	YDR485C	Htz1p-binding component of the SWR1 complex, which exchanges histone variant H2AZ (Htz1p) for chromatin-bound histone H2A; required for vacuolar protein sorting
CAGL0J10296g	1.37021	0.0013092	APJ1	YNL077W	Putative chaperone of the HSP40 (DNAJ) family; overexpression interferes with propagation of the [Psi+] prion; the authentic, non-tagged protein is detected in highly purified mitochondria in high-throughput studies
CAGL0J11506g	1.36826	0.000701384	CHS1	YNL192W	Chitin synthase I, requires activation from zymogenic form in order to catalyze the transfer of N-acetylglucosamine (GlcNAc) to chitin; required for repairing the chitin septum during cytokinesis; transcription activated by mating factor
CAGL0E04774g	1.33124	0.000701384	YDR222W	YDR222W	Protein of unknown function; green fluorescent protein (GFP)-fusion protein localizes to the cytoplasm in a punctate pattern
CAGL0K02321g	1.32122	0.000701384	EAF3	YPR023C	Esa1p-associated factor, nonessential component of the NuA4 acetyltransferase complex, homologous to Drosophila dosage compensation protein MSL3; plays a role in regulating Ty1 transposition
CAGL0M05115g	1.31951	0.0404893	YCL076W	YCL076W	Dubious open reading frame unlikely to encode a protein, based on available experimental and comparative sequence data
CAGL0L12474g	1.31792	0.000701384	PHO85	YPL031C	Cyclin-dependent kinase, with ten cyclin partners; involved in regulating the cellular response to nutrient levels and environmental conditions and progression through the cell cycle
CAGL0K12958g	1.31661	0.000701384	YML131W	YML131W	Putative protein of unknown function with similarity to medium chain dehydrogenase/reductases; expression induced by stresses including osmotic shock, DNA damaging agents, and other chemicals; GFP-fusion protein localizes to the cytoplasm
CAGL0K02211g	1.31151	0.000701384	LCP5	YER127W	Essential protein involved in maturation of 18S rRNA; depletion leads to inhibited pre-rRNA processing and reduced polysome levels; localizes primarily to the nucleolus
CAGL0G01892g	1.30944	0.00240041	YPR098C	YPR098C	Protein of unknown function, localized to the mitochondrial outer membrane
CAGL0H08844g	1.30118	0.000701384	DDR48	YMR173W	DNA damage-responsive protein, expression is increased in response to heat-shock stress or treatments that produce DNA lesions; contains multiple repeats of the amino acid sequence NNNDSYGS
CAGL0K11132g	1.29883	0.000701384	SNU56	YDR240C	Component of U1 snRNP required for mRNA splicing via spliceosome; yeast specific, no metazoan counterpart; interacts with mRNA in commitment complex
CAGL0J06160g	1.29626	0.00387058	BNI5	YNL166C	Protein involved in organization of septins at the mother-bud neck, may interact directly with the Cdc11p septin, localizes to bud neck in a septin-dependent manner
CAGL0L10208g	1.29328	0.000701384	VHS3	YOR054C	Negative regulatory subunit of protein phosphatase 1 Ppz1p and also a subunit of the phosphopantothenoylcysteine decarboxylase (PPCDC; Cab3p, Sis2p, Vhs3p) complex, which catalyzes the third step of coenzyme A biosynthesis
CAGL0H05841g	1.29178	0.000701384	ATG21	YPL100W	Phosphoinositide binding protein required for vesicle formation in the cytoplasm-to-vacuole targeting (Cvt) pathway; binds both phosphatidylinositol (3,5)-bisphosphate and phosphatidylinositol 3-phosphate; WD-40 repeat protein
CAGL0M04719g	1.285	0.000701384	RRP36	YOR287C	Component of 90S preribosomes; involved in early cleavages of the 35S pre-rRNA and in production of the 40S ribosomal subunit
CAGL0M08030g	1.28348	0.0315681	CPR7	YJR032W	Peptidyl-prolyl cis-trans isomerase (cyclophilin), catalyzes the cis-trans isomerization of peptide bonds N-terminal to proline residues; binds to Hsp82p and contributes to chaperone activity
CAGL0B03619g	1.2832	0.000701384	PRB1	YEL060C	Vacuolar proteinase B (yscB), a serine protease of the subtilisin family; involved in protein degradation in the vacuole and required for full protein degradation during sporulation; activity inhibited by Pbi2p
CAGL0L08294g	1.28057	0.000701384	AXL2	YIL140W	Integral plasma membrane protein required for axial budding in haploid cells, localizes to the incipient bud site and bud neck; glycosylated by Pmt4p; potential Cdc28p substrate
CAGL0I02904g	1.27584	0.000701384	YNL108C	YNL108C	Putative protein of unknown function with similarity to Tfc7p and prokaryotic phosphotransfer enzymes; null mutant shows alterations in glucose metabolism; GFP-fusion protein localizes to the cytoplasm and nucleus
CAGL0I09988g	1.26906	0.000701384	PSH1	YOL054W	E3 ubiquitin ligase that mediates poyubiquitination and degradation of centromere-binding protein Cse4p and prevents Cse4p from mislocalizing to euchromatin; ubiquitylation of Cse4p may be antagonized by Scm3p
CAGL0L08338g	1.26694	0.000701384	TPM2	YIL138C	Minor isoform of tropomyosin, binds to and stabilizes actin cables and filaments, which direct polarized cell growth and the distribution of several organelles; appears to have distinct and also overlapping functions with Tpm1p
CAGL0I01122g	1.26318	0.000701384	GRE3	YHR104W	Aldose reductase involved in methylglyoxal, d-xylose, arabinose, and galactose metabolism; stress induced (osmotic, ionic, oxidative, heat shock, starvation and heavy metals); regulated by the HOG pathway
CAGL0K03267g	1.25847	0.000701384	OPI1	YHL020C	Transcriptional regulator of a variety of genes; phosphorylation by protein kinase A stimulates Opi1p function in negative regulation of phospholipid biosynthetic genes; involved in telomere maintenance
CAGL0M11000g	1.25678	0.00526834	EGO4	YNR034W-A	Putative protein of unknown function; expression is regulated by Msn2p/Msn4p
CAGL0L09581g	1.25545	0.000701384	DUT1	YBR252W	deoxyuridine triphosphate diphosphatase (dUTPase); catalyzes hydrolysis of dUTP to dUMP and PPi, thereby preventing incorporation of uracil into DNA during replication; critical for the maintenance of genetic stability; also has diphosphatase activity on deoxyinosine triphosphate
CAGL0M05049g	1.25446	0.000701384	DFG5	YMR238W	Putative mannosidase, essential glycosylphosphatidylinositol (GPI)-anchored membrane protein required for cell wall biogenesis in bud formation, involved in filamentous growth, homologous to Dcw1p
CAGL0B00330g	1.24916	0.0390698	MRC1	YCL061C	S-phase checkpoint protein required for DNA replication; interacts with and stabilizes Pol2p at stalled replication forks during stress, where it forms a pausing complex with Tof1p and is phosphorylated by Mec1p; protects uncapped telomeres
CAGL0F08789g	1.24867	0.000701384	MCY1	YGR012W	Putative cysteine synthase, localized to the mitochondrial outer membrane
CAGL0L09933g	1.24026	0.000701384	CUE5	YOR042W	Protein containing a CUE domain that binds ubiquitin, which may facilitate intramolecular monoubiquitination; green fluorescent protein (GFP)-fusion protein localizes to the cytoplasm in a punctate pattern
CAGL0M03751g	1.24019	0.000701384	TRF5	YNL299W	Non-canonical poly(A) polymerase, involved in nuclear RNA degradation as a component of the TRAMP complex; catalyzes polyadenylation of hypomodified tRNAs, and snoRNA and rRNA precursors; overlapping but non-redundant functions with Pap2p
CAGL0G06556g	1.23783	0.000701384	PHO23	YNL097C	Probable component of the Rpd3 histone deacetylase complex, involved in transcriptional regulation of PHO5; affects termination of snoRNAs and cryptic unstable transcripts (CUTs); C-terminus has similarity to human candidate tumor suppressor p33(ING1) and its isoform ING3
CAGL0I07865g	1.23697	0.001871	PHM7	YOL084W	Protein of unknown function, expression is regulated by phosphate levels; green fluorescent protein (GFP)-fusion protein localizes to the cell periphery and vacuole
CAGL0M11264g	1.2343	0.000701384	TAF7	YMR227C	TFIID subunit (67 kDa), involved in RNA polymerase II transcription initiation
CAGL0E01859g	1.2305	0.000701384	YPS1
CAGL0G03883g	1.22397	0.000701384	HSP104	YLL026W	Heat shock protein that cooperates with Ydj1p (Hsp40) and Ssa1p (Hsp70) to refold and reactivate previously denatured, aggregated proteins; responsive to stresses including: heat, ethanol, and sodium arsenite; involved in [PSI+] propagation
CAGL0K04719g	1.22361	0.000701384	YNL208W	YNL208W	Protein of unknown function; may interact with ribosomes, based on co-purification experiments; authentic, non-tagged protein is detected in purified mitochondria in high-throughput studies; potential orthologs found in other fungi
CAGL0A02321g	1.22351	0.000701384	HXT5	YHR096C	Hexose transporter with moderate affinity for glucose, induced in the presence of non-fermentable carbon sources, induced by a decrease in growth rate, contains an extended N-terminal domain relative to other HXTs
CAGL0G00814g	1.22345	0.000701384	CHS5	YLR330W	Component of the exomer complex, which also contains Csh6p, Bch1p, Bch2p, and Bud7p and is involved in export of selected proteins, such as chitin synthase Chs3p, from the Golgi to the plasma membrane
CAGL0E00693g	1.22323	0.000701384	NGG1	YDR176W	Transcriptional regulator involved in glucose repression of Gal4p-regulated genes; component of transcriptional adaptor and histone acetyltransferase complexes, the ADA complex, the SAGA complex, and the SLIK complex
CAGL0M09735g	1.22212	0.000701384	MEC3	YLR288C	DNA damage and meiotic pachytene checkpoint protein; subunit of a heterotrimeric complex (Rad17p-Mec3p-Ddc1p) that forms a sliding clamp, loaded onto partial duplex DNA by a clamp loader complex; homolog of human and S. pombe Hus1
CAGL0M06237g	1.22099	0.000701384	EHT1	YBR177C	Acyl-coenzymeA:ethanol O-acyltransferase that plays a minor role in medium-chain fatty acid ethyl ester biosynthesis; possesses short-chain esterase activity; localizes to lipid particles and the mitochondrial outer membrane
CAGL0H10010g	1.21845	0.00240041
CAGL0K03069g	1.2178	0.000701384	IRC21	YMR073C	Putative protein of unknown function; may be involved in resistance to carboplatin and cisplatin; null mutant displays increase in spontaneous Rad52p foci; contains a lipid-binding domain and binds cardiolipin in a large-scale study
CAGL0K12144g	1.21683	0.000701384	FES1	YBR101C	Hsp70 (Ssa1p) nucleotide exchange factor, cytosolic homolog of Sil1p, which is the nucleotide exchange factor for BiP (Kar2p) in the endoplasmic reticulum
CAGL0K11682g	1.21164	0.0426523	ATG31	YDR022C	Autophagy-specific protein required for autophagosome formation; may form a complex with Atg17p and Atg29p that localizes other proteins to the pre-autophagosomal structure; high-copy suppressor of CIK1 deletion
CAGL0F08525g	1.21081	0.000701384	EFM5	YGR001C	Putative protein of unknown function with similarity to methyltransferase family members; green fluorescent protein (GFP)-fusion protein localizes to the cytoplasm; required for replication of Brome mosaic virus in S. cerevisiae
CAGL0I07249g	1.20627	0.001871	BAG7	YOR134W	Rho GTPase activating protein (RhoGAP), stimulates the intrinsic GTPase activity of Rho1p, which plays a role in actin cytoskeleton organization and control of cell wall synthesis; structurally and functionally related to Sac7p
CAGL0G02101g	1.20523	0.000701384	ECM4	YKR076W	Omega class glutathione transferase; not essential; similar to Ygr154cp; green fluorescent protein (GFP)-fusion protein localizes to the cytoplasm
CAGL0J08635g	1.2018	0.00434505	VPS21	YOR089C	Rab family GTPase required for endocytic transport and for sorting of vacuolar hydrolases; localized in endocytic intermediates; detected in mitochondria; geranylgeranylation required for membrane association; mammalian Rab5 homolog
CAGL0B02145g	1.19991	0.000701384	TOS2	YGR221C	Protein involved in localization of Cdc24p to the site of bud growth; may act as a membrane anchor; localizes to the bud neck and bud tip; potentially phosphorylated by Cdc28p
CAGL0M03905g	1.19884	0.0257288	KRI1	YNL308C	Essential nucleolar protein required for 40S ribosome biogenesis; physically and functionally interacts with Krr1p
CAGL0A01001g	1.19819	0.000701384	YLR326W	YLR326W	Putative protein of unknown function, predicted to be palmitoylated
CAGL0M08976g	1.1946	0.000701384	PRP3	YDR473C	Splicing factor, component of the U4/U6-U5 snRNP complex
CAGL0H06391g	1.18779	0.000701384	SWC3	YAL011W	Protein of unknown function, component of the SWR1 complex, which exchanges histone variant H2AZ (Htz1p) for chromatin-bound histone H2A; required for formation of nuclear-associated array of smooth endoplasmic reticulum known as karmellae
CAGL0E00583g	1.18237	0.000701384	TRX3	YCR083W	Mitochondrial thioredoxin, highly conserved oxidoreductase required to maintain the redox homeostasis of the cell, forms the mitochondrial thioredoxin system with Trr2p, redox state is maintained by both Trr2p and Glr1p
CAGL0M08492g	1.18055	0.000701384	PIR1	YKL164C	O-glycosylated protein required for cell wall stability; attached to the cell wall via beta-1,3-glucan; mediates mitochondrial translocation of Apn1p; expression regulated by the cell integrity pathway and by Swi5p during the cell cycle
CAGL0F04851g	1.17748	0.0048144	NCA2	YPR155C	Protein involved in regulation of mitochondrial expression of subunits 6 (Atp6p) and 8 (Atp8p) of the Fo-F1 ATP synthase; functions with Nca3p
CAGL0J00275g	1.17558	0.000701384	RRP45	YDR280W	Exosome non-catalytic core component; involved in 3'-5' RNA processing and degradation in both the nucleus and the cytoplasm; has similarity to E. coli RNase PH and to human hRrp45p (PM/SCL-75, EXOSC9)
CAGL0J10340g	1.17505	0.000701384	SEH1	YGL100W	Nuclear pore protein of the conserved Nup84p complex (Nup84p, Nup85p, Nup120p, Nup145p, and Seh1p); part of the SEA (Seh1-associated) complex, a coatamer-related complex that associates dynamically with the vacuole; homologous to Sec13p; the Nup84 subcomplex has a role in transcription elongation
CAGL0K08602g	1.17275	0.0013092	SLD2	YKL108W	Single-stranded DNA origin-binding and annealing protein; required for the initiation of DNA replication; phosphorylated in S phase by cyclin-dependent kinases (Cdks), promoting origin binding, DNA replication and Dpb11p complex formation; component of the preloading complex; required for the S phase checkpoint
CAGL0J05962g	1.17186	0.000701384	CUZ1	YNL155W	Putative protein of unknown function; contains a DHHC domain and an AN1-type zinc finger; predicted to have thiol-disulfide oxidoreductase active site; transcriptionally regulated by Rpn4p along with proteasome subunit genes; putative ortholog of human AIRAP, which stimulates proteasome activity in response to arsenic
CAGL0I09746g	1.17111	0.000701384	SLY41	YOR307C	Protein involved in ER-to-Golgi transport
CAGL0B03069g	1.16972	0.000701384	TAL1	YLR354C	Transaldolase, enzyme in the non-oxidative pentose phosphate pathway; converts sedoheptulose 7-phosphate and glyceraldehyde 3-phosphate to erythrose 4-phosphate and fructose 6-phosphate
CAGL0D01936g	1.16473	0.0218394	SNF7	YLR025W	One of four subunits of the endosomal sorting complex required for transport III (ESCRT-III); involved in the sorting of transmembrane proteins into the multivesicular body (MVB) pathway; recruited from the cytoplasm to endosomal membranes
CAGL0J05434g	1.16315	0.000701384	TPM1	YNL079C	Major isoform of tropomyosin; binds to and stabilizes actin cables and filaments, which direct polarized cell growth and the distribution of several organelles; acetylated by the NatB complex and acetylated form binds actin most efficiently
CAGL0D05324g	1.15567	0.0114116	MTC4	YBR255W	Protein of unknown function, required for normal growth rate at 15 degrees C; green fluorescent protein (GFP)-fusion protein localizes to the cytoplasm in a punctate pattern; mtc4 is synthetically sick with cdc13-1
CAGL0I02948g	1.14593	0.000701384	SEC20	YDR498C	Membrane glycoprotein v-SNARE involved in retrograde transport from the Golgi to the ER; required for N- and O-glycosylation in the Golgi but not in the ER; interacts with the Dsl1p complex through Tip20p
CAGL0K00781g	1.13939	0.000701384	YGR210C	YGR210C	Putative protein of unknown function; green fluorescent protein (GFP)-fusion protein localizes to the cytoplasm
CAGL0J06886g	1.13938	0.0121506	VPS30	YPL120W	Subunit of phosphatidylinositol (PtdIns) 3-kinase complexes I and II; Complex I is essential in autophagy and Complex II is required for vacuolar protein sorting; ortholog of the higher eukaryotic gene Beclin 1
CAGL0J08954g	1.13911	0.000701384	CPR6	YLR216C	Peptidyl-prolyl cis-trans isomerase (cyclophilin), catalyzes the cis-trans isomerization of peptide bonds N-terminal to proline residues; binds to Hsp82p and contributes to chaperone activity
CAGL0L12188g	1.13538	0.0497667	SMC4	YLR086W	Subunit of the condensin complex; reorganizes chromosomes during cell division; forms a complex with Smc2p that has ATP-hydrolyzing and DNA-binding activity; required for tRNA gene clustering at the nucleolus; potential Cdc28p substrate
CAGL0I09768g	1.13471	0.0013092	SNU66	YOR308C	Component of the U4/U6.U5 snRNP complex involved in pre-mRNA splicing via spliceosome; also required for pre-5S rRNA processing and may act in concert with Rnh70p; has homology to human SART-1
CAGL0I09482g	1.13333	0.000701384	UBX7	YBR273C	UBX (ubiquitin regulatory X) domain-containing protein that interacts with Cdc48p
CAGL0L04752g	1.13124	0.00240041	DAM1	YGR113W	Essential subunit of the Dam1 complex (aka DASH complex), couples kinetochores to the force produced by MT depolymerization thereby aiding in chromosome segregation; Ipl1p target for regulating kinetochore-MT attachments
CAGL0L10956g	1.13	0.0431885	RIM20	YOR275C	Protein involved in proteolytic activation of Rim101p in response to alkaline pH; PalA/AIP1/Alix family member; interaction with the ESCRT-III subunit Snf7p suggests a relationship between pH response and multivesicular body formation
CAGL0D05434g	1.1215	0.000701384	ROX1	YPR065W	Heme-dependent repressor of hypoxic genes; contains an HMG domain that is responsible for DNA bending activity
CAGL0C01485g	1.11976	0.000701384	CTI6	YPL181W	Protein that relieves transcriptional repression by binding to the Cyc8p-Tup1p corepressor and recruiting the SAGA complex to the repressed promoter; contains a PHD finger domain
CAGL0B04059g	1.11861	0.000701384	TES1	YJR019C	Peroxisomal acyl-CoA thioesterase likely to be involved in fatty acid oxidation rather than fatty acid synthesis; conserved protein also found in human peroxisomes; TES1 mRNA levels increase during growth on fatty acids
CAGL0J01001g	1.11593	0.0198966	SNX4	YJL036W	Sorting nexin, involved in retrieval of late-Golgi SNAREs from post-Golgi endosomes to the trans-Golgi network and in cytoplasm to vacuole transport; contains a PX phosphoinositide-binding domain; forms complexes with Snx41p and with Atg20p
CAGL0K08514g	1.11546	0.0303355	HSL1	YKL101W	Nim1p-related protein kinase that regulates the morphogenesis and septin checkpoints; associates with the assembled septin filament; required along with Hsl7p for bud neck recruitment, phosphorylation, and degradation of Swe1p
CAGL0H07711g	1.10975	0.000701384	RTF1	YGL244W	Subunit of the RNA polymerase II-associated Paf1 complex; directly or indirectly regulates DNA-binding properties of Spt15p and relative activities of different TATA elements; involved in telomere maintenance; involved in transcription elongation as demonstrated by the G-less-based run-on (GLRO) assay
CAGL0F03751g	1.10597	0.001871	CEF1	YMR213W	Essential splicing factor; associated with Prp19p and the spliceosome, contains an N-terminal c-Myb DNA binding motif necessary for cell viability but not for Prp19p association, evolutionarily conserved and homologous to S. pombe Cdc5p
CAGL0M13167g	1.10544	0.000701384	ELM1	YKL048C	Serine/threonine protein kinase that regulates cellular morphogenesis, septin behavior, and cytokinesis; required for the regulation of other kinases; forms part of the bud neck ring
CAGL0M04213g	1.10193	0.000701384	YLR126C	YLR126C	Putative protein of unknown function with similarity to glutamine amidotransferase proteins; has Aft1p-binding motif in the promoter; may be involved in copper and iron homeostasis; YLR126C is not an essential protein
CAGL0E01793g	1.1009	0.0157754	YPS1
CAGL0F03113g	1.1001	0.000701384	SNX41	YDR425W	Sorting nexin, involved in the retrieval of late-Golgi SNAREs from the post-Golgi endosome to the trans-Golgi network; interacts with Snx4p
CAGL0M10659g	1.09627	0.000701384	SNF12	YNR023W	73 kDa subunit of the SWI/SNF chromatin remodeling complex involved in transcriptional regulation; homolog of Rsc6p subunit of the RSC chromatin remodeling complex; deletion mutants are temperature-sensitive
CAGL0E02717g	1.0953	0.000701384	TSR3	YOR006C	Protein required for correct processing of the 20S pre-rRNA at site D to generate mature 18S rRNA; green fluorescent protein (GFP)-fusion protein localizes to both the cytoplasm and the nucleus
CAGL0M08756g	1.09319	0.000701384	EXG2	YDR261C	Exo-1,3-beta-glucanase, involved in cell wall beta-glucan assembly; may be anchored to the plasma membrane via a glycosylphosphatidylinositol (GPI) anchor
CAGL0H01881g	1.08531	0.0106498	CDC8	YJR057W	Thymidylate and uridylate kinase, functions in de novo biosynthesis of pyrimidine deoxyribonucleotides; converts dTMP to dTDP and dUMP to dUTP; essential for mitotic and meiotic DNA replication; homologous to S. pombe Tmp1p
CAGL0E00913g	1.08309	0.001871	CDC37	YDR168W	Essential Hsp90p co-chaperone; necessary for passage through the START phase of the cell cycle; stabilizes protein kinase nascent chains and participates along with Hsp90p in their folding
CAGL0E05984g	1.08194	0.0132514	GRE1	YPL223C	Hydrophilin of unknown function; stress induced (osmotic, ionic, oxidative, heat shock and heavy metals); regulated by the HOG pathway
CAGL0F05247g	1.08095	0.0013092	APD1	YBR151W	Protein of unknown function, required for normal localization of actin patches and for normal tolerance of sodium ions and hydrogen peroxide; localizes to both cytoplasm and nucleus
CAGL0M11660g	1.08088	0.000701384	GPP1	YIL053W	Constitutively expressed isoform of DL-glycerol-3-phosphatase; involved in glycerol biosynthesis, induced in response to both anaerobic and, along with the Hor2p/Gpp2p isoform, osmotic stress
CAGL0C01683g	1.07833	0.0270128	ISW1	YBR245C	Member of the imitation-switch (ISWI) class of ATP-dependent chromatin remodeling complexes; ATPase that forms a complex with Ioc2p and Ioc4p to regulate transcription elongation, and a complex with Ioc3p to repress transcription initiation
CAGL0J03674g	1.07468	0.0468342	DGA1	YOR245C	Diacylglycerol acyltransferase, catalyzes the terminal step of triacylglycerol (TAG) formation, acylates diacylglycerol using acyl-CoA as an acyl donor, localized to lipid particles
CAGL0I05830g	1.07363	0.000701384	VPS27	YNR006W	Endosomal protein that forms a complex with Hse1p; required for recycling Golgi proteins, forming lumenal membranes and sorting ubiquitinated proteins destined for degradation; has Ubiquitin Interaction Motifs which bind ubiquitin (Ubi4p)
CAGL0M06039g	1.07308	0.00340117	POP7	YBR167C	Subunit of both RNase MRP and nuclear RNase P; RNase MRP cleaves pre-rRNA, while nuclear RNase P cleaves tRNA precursors to generate mature 5' ends and facilitates turnover of nuclear RNAs
CAGL0M08932g	1.07164	0.000701384	YDR476C	YDR476C	Putative protein of unknown function; green fluorescent protein (GFP)-fusion protein localizes to the endoplasmic reticulum; YDR476C is not an essential gene
CAGL0I02882g	1.07147	0.000701384	YOR111W	YOR111W	Putative protein of unknown function
CAGL0H01837g	1.0713	0.000701384	PTK2	YJR059W	Putative serine/threonine protein kinase involved in regulation of ion transport across plasma membrane; enhances spermine uptake
CAGL0I01100g	1.07109	0.000701384	GCY1	YOR120W	Putative NADP(+) coupled glycerol dehydrogenase, proposed to be involved in an alternative pathway for glycerol catabolism; also has mRNA binding activity; member of the aldo-keto reductase (AKR) family
CAGL0M01320g	1.07057	0.033628	UBX5	YDR330W	UBX (ubiquitin regulatory X) domain-containing protein that interacts with Cdc48p
CAGL0K04851g	1.06683	0.0114116	PEX17	YNL214W	Peroxisomal membrane peroxin and subunit of the docking complex that facilitates the import of peroxisomal matrix proteins; required for peroxisome biogenesis
CAGL0K08558g	1.06148	0.000701384	GFA1	YKL104C	Glutamine-fructose-6-phosphate amidotransferase, catalyzes the formation of glucosamine-6-P and glutamate from fructose-6-P and glutamine in the first step of chitin biosynthesis
CAGL0K02519g	1.06071	0.0013092
CAGL0C04763g	1.05329	0.000701384	RER1
CAGL0C01639g	1.05029	0.0114116	ENP1	YBR247C	Protein associated with U3 and U14 snoRNAs, required for pre-rRNA processing and 40S ribosomal subunit synthesis; localized in the nucleus and concentrated in the nucleolus
CAGL0B01837g	1.0464	0.000701384	TMA64	YDR117C	Protein of unknown function that associates with ribosomes; has a putative RNA binding domain; in mammals the corresponding protein, eIF2D, has been shown to possess translation initiation factor activity
CAGL0I06226g	1.04506	0.00387058	JJJ2	YJL162C	Protein of unknown function, contains a J-domain, which is a region with homology to the E. coli DnaJ protein
CAGL0K09702g	1.04429	0.000701384	YNL134C	YNL134C	Putative protein of unknown function with similarity to dehydrogenases from other model organisms; green fluorescent protein (GFP)-fusion protein localizes to both the cytoplasm and nucleus and is induced by the DNA-damaging agent MMS
CAGL0H05555g	1.04281	0.000701384	SEN54	YPL083C	Subunit of the tRNA splicing endonuclease, which is composed of Sen2p, Sen15p, Sen34p, and Sen54p
CAGL0J03388g	1.02838	0.00387058	AIR2	YDL175C	Zinc knuckle protein, involved in nuclear RNA processing and degredation as a component of the TRAMP complex; stimulates the poly(A) polymerase activity of Pap2p in vitro; functionally redundant with Air1p
CAGL0H04983g	1.02719	0.000701384	PSA1	YDL055C	GDP-mannose pyrophosphorylase (mannose-1-phosphate guanyltransferase), synthesizes GDP-mannose from GTP and mannose-1-phosphate in cell wall biosynthesis; required for normal cell wall structure
CAGL0J05038g	1.02488	0.000701384	YJL055W	YJL055W	Putative protein of unknown function, proposed to be involved in the metabolism of purine and pyrimidine base analogues; deletion mutants are sensitive to HAP and AHA; overexpression confers resistance to 5-FOA and 5-FU
CAGL0H05225g	1.0238	0.00340117	YPL067C	YPL067C	Putative protein of unknown function; green fluorescent protein (GFP)-fusion protein localizes to the cytoplasm; YPL067C is not an essential gene
CAGL0L00495g	1.02375	0.0013092	HSC82	YMR186W	Cytoplasmic chaperone of the Hsp90 family, redundant in function and nearly identical with Hsp82p, and together they are essential; expressed constitutively at 10-fold higher basal levels than HSP82 and induced 2-3 fold by heat shock
CAGL0M10417g	1.01988	0.000701384	RCR2	YDR003W	Vacuolar protein that presumably functions within the endosomal-vacuolar trafficking pathway, affecting events that determine whether plasma membrane proteins are degraded or routed to the plasma membrane; similar to Rcr1p
CAGL0E05720g	1.0182	0.0231515	IPL1	YPL209C	Aurora kinase subunit of the conserved chromosomal passenger complex (CPC; Ipl1p-Sli15p-Bir1p-Nbl1p), involved in regulating kinetochore-microtubule attachments; helps maintain condensed chromosomes during anaphase and early telophase
CAGL0K00385g	1.01577	0.00387058	CBT1	YKL208W	Protein involved in 5' end processing of mitochondrial COB, 15S_rRNA, and RPM1 transcripts; may also have a role in 3' end processing of the COB pre-mRNA; displays genetic interaction with cell cycle-regulated kinase Dbf2p
CAGL0F02299g	1.01452	0.000701384	LOC1	YFR001W	Nuclear protein involved in asymmetric localization of ASH1 mRNA; binds double-stranded RNA in vitro; constituent of 66S pre-ribosomal particles
CAGL0I04400g	1.01186	0.0013092	RPB4	YJL140W	RNA polymerase II subunit B32; forms two subunit dissociable complex with Rpb7p; involved in recruitment of 3'-end processing factors to transcribing RNA polymerase II complex and in export of mRNA to cytoplasm under stress conditions; also involved in translation initiation
CAGL0E02431g	1.00593	0.000701384	TOP1	YOL006C	Topoisomerase I, nuclear enzyme that relieves torsional strain in DNA by cleaving and re-sealing the phosphodiester backbone; relaxes both positively and negatively supercoiled DNA; functions in replication, transcription, and recombination
CAGL0J05324g	1.00123	0.000701384	YJL068C	YJL068C	Non-essential intracellular esterase that can function as an S-formylglutathione hydrolase; may be involved in the detoxification of formaldehyde, which can be metabolized to S-formylglutathione; similar to human esterase D
CAGL0K08580g	1.00103	0.000701384	AAT1	YKL106W	Mitochondrial aspartate aminotransferase, catalyzes the conversion of oxaloacetate to aspartate in aspartate and asparagine biosynthesis
CAGL0B04763g	0.999404	0.001871	LDB16	YCL005W	Protein of unknown function; null mutants have decreased net negative cell surface charge; GFP-fusion protein expression is induced in response to the DNA-damaging agent MMS; native protein is detected in purified mitochondria
CAGL0M08646g	0.995673	0.00387058	CIA1	YDR267C	WD40 repeat protein involved in assembly of cytosolic and nuclear iron-sulfur proteins; similar to the human Ciao1 protein; YDR267C is an essential gene
CAGL0F02959g	0.995025	0.00240041	RAD30	YDR419W	DNA polymerase eta, involved in translesion synthesis during post-replication repair; catalyzes the synthesis of DNA opposite cyclobutane pyrimidine dimers and other lesions; mutations in human pol eta are responsible for XPV
CAGL0G08129g	0.980801	0.000701384	MSH6	YDR097C	Protein required for mismatch repair in mitosis and meiosis, forms a complex with Msh2p to repair both single-base & insertion-deletion mispairs; potentially phosphorylated by Cdc28p
CAGL0F06369g	0.979006	0.0415579	LHS1	YKL073W	Molecular chaperone of the endoplasmic reticulum lumen, involved in polypeptide translocation and folding; nucleotide exchange factor for the ER lumenal Hsp70 chaperone Kar2p; regulated by the unfolded protein response pathway
CAGL0K01309g	0.977138	0.000701384	UPF3	YGR072W	Component of the nonsense-mediated mRNA decay (NMD) pathway, along with Nam7p and Nmd2p; involved in decay of mRNA containing nonsense codons; involved in telomere maintenance
CAGL0D01628g	0.976506	0.00240041	BRR1	YPR057W	snRNP protein component of spliceosomal snRNPs, required for pre-mRNA splicing and snRNP biogenesis; in null mutant newly-synthesized snRNAs are destabilized and 3'-end processing is slowed
CAGL0H08195g	0.975029	0.000701384	STI1	YOR027W	Hsp90 cochaperone, interacts with the Ssa group of the cytosolic Hsp70 chaperones and activates Ssa1p ATPase activity; interacts with Hsp90 chaperones and inhibits their ATPase activity; homolog of mammalian Hop
CAGL0M08294g	0.973539	0.00240041	SNU114	YKL173W	GTPase component of U5 snRNP involved in mRNA splicing via spliceosome; binds directly to U5 snRNA; proposed to be involved in conformational changes of the spliceosome; similarity to ribosomal translocation factor EF-2
CAGL0A02475g	0.969523	0.001871	ATP22	YDR350C	Specific translational activator for the mitochondrial ATP6 mRNA, encoding a subunit of F1F0 ATP synthase; localized to the mitochondrial inner membrane
CAGL0M09273g	0.968105	0.00240041	ACF4	YJR083C	Protein of unknown function, computational analysis of large-scale protein-protein interaction data suggests a possible role in actin cytoskeleton organization; potential Cdc28p substrate
CAGL0F08569g	0.967832	0.000701384	SFH1	YLR321C	Component of the RSC chromatin remodeling complex; essential gene required for cell cycle progression and maintenance of proper ploidy; phosphorylated in the G1 phase of the cell cycle; Snf5p paralog
CAGL0A01606g	0.967179	0.045533	HOP2	YGL033W	Meiosis-specific protein that localizes to chromosomes, preventing synapsis between nonhomologous chromosomes and ensuring synapsis between homologs; complexes with Mnd1p to promote homolog pairing and meiotic double-strand break repair
CAGL0K09130g	0.967038	0.0121506	SRL1	YOR247W	Mannoprotein that exhibits a tight association with the cell wall, required for cell wall stability in the absence of GPI-anchored mannoproteins; has a high serine-threonine content; expression is induced in cell wall mutants
CAGL0J08679g	0.964233	0.000701384	TMA46	YOR091W	Protein of unknown function that associates with translating ribosomes; interacts with GTPase Rbg1p
CAGL0J03058g	0.954561	0.001871	ICL1	YER065C	Isocitrate lyase, catalyzes the formation of succinate and glyoxylate from isocitrate, a key reaction of the glyoxylate cycle; expression of ICL1 is induced by growth on ethanol and repressed by growth on glucose
CAGL0B03575g	0.953498	0.0013092	HAT2	YEL056W	Subunit of the Hat1p-Hat2p histone acetyltransferase complex; required for high affinity binding of the complex to free histone H4, thereby enhancing Hat1p activity; similar to human RbAp46 and 48; has a role in telomeric silencing
CAGL0C05533g	0.952061	0.0013092	AIM6	YDL237W	Putative protein of unknown function, required for respiratory growth; YDL237W is not an essential gene
CAGL0H06105g	0.948866	0.000701384	PRE10	YOR362C	Alpha 7 subunit of the 20S proteasome
CAGL0A01067g	0.948694	0.000701384	KEL3	YPL263C	Cytoplasmic protein of unknown function
CAGL0G08954g	0.944804	0.00866483	YOL019W	YOL019W	Protein of unknown function; green fluorescent protein (GFP)-fusion protein localizes to the cell periphery and vacuole
CAGL0J03080g	0.942724	0.00742233	RGI1	YER067W	Protein of unknown function involved in energy metabolism under respiratory conditions; protein abundance is increased upon intracellular iron depletion
CAGL0G05676g	0.939195	0.00240041	RRI1	YDL216C	Catalytic subunit of the COP9 signalosome (CSN) complex that acts as an isopeptidase in cleaving the ubiquitin-like protein Nedd8 from SCF ubiquitin ligases; metalloendopeptidase involved in the adaptation to pheromone signaling
CAGL0I04180g	0.938666	0.00434505	CUP2	YGL166W	Copper-binding transcription factor; activates transcription of the metallothionein genes CUP1-1 and CUP1-2 in response to elevated copper concentrations
CAGL0L05060g	0.938317	0.001871	YKL075C	YKL075C	Putative protein of unknown function; green fluorescent protein (GFP)-fusion protein localizes to the cytoplasm; proposed to be involved in resistance to streptozotocin and camptothecin
CAGL0G02189g	0.938068	0.000701384	MTD1	YKR080W	NAD-dependent 5,10-methylenetetrahydrafolate dehydrogenase, plays a catalytic role in oxidation of cytoplasmic one-carbon units; expression is regulated by Bas1p and Bas2p, repressed by adenine, and may be induced by inositol and choline
CAGL0F08987g	0.937592	0.00571416	VMA10	YHR039C-A	Subunit G of the eight-subunit V1 peripheral membrane domain of the vacuolar H+-ATPase (V-ATPase), an electrogenic proton pump found throughout the endomembrane system; involved in vacuolar acidification
CAGL0G01342g	0.9321	0.000701384	VAC7	YNL054W	Integral vacuolar membrane protein involved in vacuole inheritance and morphology; activates Fab1p kinase activity under basal conditions and also after hyperosmotic shock
CAGL0J06088g	0.930572	0.0117935	YNL162W-A	YNL162W-A	Putative protein of unknown function; identified by homology
CAGL0K11253g	0.92521	0.001871	TRS23	YDR246W	One of 10 subunits of the transport protein particle (TRAPP) complex of the cis-Golgi which mediates vesicle docking and fusion; involved in endoplasmic reticulum (ER) to Golgi membrane traffic; human homolog is TRAPPC4
CAGL0H09174g	0.924029	0.00291327	PEX1	YKL197C	AAA-peroxin that heterodimerizes with AAA-peroxin Pex6p and participates in the recycling of peroxisomal signal receptor Pex5p from the peroxisomal membrane to the cystosol; induced by oleic acid and upregulated during anaerobiosis
CAGL0C01815g	0.917712	0.000701384	YBL086C	YBL086C	Protein of unknown function; green fluorescent protein (GFP)-fusion protein localizes to the cell periphery
CAGL0M01056g	0.91361	0.00240041	FCF1	YDR339C	Putative PINc domain nuclease required for early cleavages of 35S pre-rRNA and maturation of 18S rRNA; component of the SSU (small subunit) processome involved in 40S ribosomal subunit biogenesis; copurifies with Faf1p
CAGL0J10208g	0.912191	0.00526834	RNH201	YNL072W	Ribonuclease H2 catalytic subunit, removes RNA primers during Okazaki fragment synthesis and errant ribonucleotides misincorporated during DNA replication; homolog of RNAse HI; related to human AGS4 which causes Aicardi-Goutieres syndrome
CAGL0K00253g	0.911827	0.00387058	YRA2	YKL214C	Member of the REF (RNA and export factor binding proteins) family; when overexpressed, can substitute for the function of Yra1p in export of poly(A)+ mRNA from the nucleus
CAGL0E05082g	0.910463	0.0321481	PEX14	YGL153W	Peroxisomal membrane peroxin that is a central component of the peroxisomal protein import machinery; interacts with both PTS1 (Pex5p) and PTS2 (Pex7p), peroxisomal matrix protein signal recognition factors and membrane receptor Pex13p
CAGL0G04433g	0.903979	0.001871	PRM10	YJL108C	Pheromone-regulated protein, proposed to be involved in mating; predicted to have 5 transmembrane segments; induced by treatment with 8-methoxypsoralen and UVA irradiation
CAGL0M02387g	0.903791	0.00526834	PXA1	YPL147W	Subunit of a heterodimeric peroxisomal ATP-binding cassette transporter complex (Pxa1p-Pxa2p), required for import of long-chain fatty acids into peroxisomes; similarity to human adrenoleukodystrophy transporter and ALD-related proteins
CAGL0F01837g	0.903557	0.00291327	SPT8	YLR055C	Subunit of the SAGA transcriptional regulatory complex but not present in SAGA-like complex SLIK/SALSA, required for SAGA-mediated inhibition at some promoters
CAGL0G06666g	0.902753	0.001871	POL1	YNL102W	Catalytic subunit of the DNA polymerase I alpha-primase complex, required for the initiation of DNA replication during mitotic DNA synthesis and premeiotic DNA synthesis
CAGL0M12551g	0.899071	0.00614934	RGI2	YIL057C	Protein of unknown function involved in energy metabolism under respiratory conditions; expression induced under carbon limitation and repressed under high glucose
CAGL0J11814g	0.899063	0.0125168	VPS71	YML041C	Nucleosome-binding component of the SWR1 complex, which exchanges histone variant H2AZ (Htz1p) for chromatin-bound histone H2A; required for vacuolar protein sorting
CAGL0H07557g	0.897733	0.0013092	FZF1	YGL254W	Transcription factor involved in sulfite metabolism, sole identified regulatory target is SSU1, overexpression suppresses sulfite-sensitivity of many unrelated mutants due to hyperactivation of SSU1, contains five zinc fingers
CAGL0G04543g	0.894342	0.0048144	VPS60	YDR486C	Cytoplasmic and vacuolar membrane protein involved in late endosome to vacuole transport; required for normal filament maturation during pseudohyphal growth; may function in targeting cargo proteins for degradation; interacts with Vta1p
CAGL0I08635g	0.888871	0.00387058	BUR6	YER159C	Subunit of a heterodimeric NC2 transcription regulator complex with Ncb2p; complex binds to TBP and can repress transcription by preventing preinitiation complex assembly or stimulate activated transcription; homologous to human NC2alpha
CAGL0L12782g	0.888511	0.0078301	DIG1	YPL049C	MAP kinase-responsive inhibitor of the Ste12p transcription factor, involved in the regulation of mating-specific genes and the invasive growth pathway; related regulators Dig1p and Dig2p bind to Ste12p
CAGL0J06556g	0.887946	0.0048144	MDM1	YML104C	Intermediate filament protein, required for nuclear and mitochondrial transmission to daughter buds; contains a Phox homology (PX) domain and specifically binds phosphatidylinositol 3-phosphate (PtdIns-3-P)
CAGL0G01298g	0.886679	0.00340117	COG5	YNL051W	Component of the conserved oligomeric Golgi complex (Cog1p through Cog8p), a cytosolic tethering complex that functions in protein trafficking to mediate fusion of transport vesicles to Golgi compartments
CAGL0L11066g	0.885472	0.000701384	PLP2	YOR281C	Essential protein that interacts with the CCT (chaperonin containing TCP-1) complex to stimulate actin folding; has similarity to phosducins; null mutant lethality is complemented by mouse phosducin-like protein MgcPhLP
CAGL0L00319g	0.88324	0.0110314	ERG20	YJL167W	Farnesyl pyrophosphate synthetase, has both dimethylallyltranstransferase and geranyltranstransferase activities; catalyzes the formation of C15 farnesyl pyrophosphate units for isoprenoid and sterol biosynthesis
CAGL0B01947g	0.882116	0.000701384	INO2	YDR123C	Component of the heteromeric Ino2p/Ino4p basic helix-loop-helix transcription activator that binds inositol/choline-responsive elements (ICREs), required for derepression of phospholipid biosynthetic genes in response to inositol depletion
CAGL0K01573g	0.877812	0.0102638	PRP9	YDL030W	Subunit of the SF3a splicing factor complex, required for spliceosome assembly; acts after the formation of the U1 snRNP-pre-mRNA complex
CAGL0K04895g	0.87597	0.0048144	IES2	YNL215W	Protein that associates with the INO80 chromatin remodeling complex under low-salt conditions; essential for growth under anaerobic conditions
CAGL0J11528g	0.875947	0.00701641	YNL193W	YNL193W	Putative protein of unknown function; exhibits a two-hybrid interaction with Yhr151cp in a large-scale analysis
CAGL0E05346g	0.875815	0.001871	VMA4	YOR332W	Subunit E of the eight-subunit V1 peripheral membrane domain of the vacuolar H+-ATPase (V-ATPase), an electrogenic proton pump found throughout the endomembrane system; required for the V1 domain to assemble onto the vacuolar membrane
CAGL0K07700g	0.868886	0.00571416	BUD27	YFL023W	Unconventional prefoldin protein involved in translation initiation; mutants have inappropriate expression of nutrient sensitive genes due to translational derepression of Gcn4p transcription factor; diploid mutants show random budding
CAGL0M09537g	0.867105	0.00387058	MRX3	YBL095W	Putative protein of unknown function; the authentic, non-tagged protein is detected in highly purified mitochondria in high-throughput studies
CAGL0F03421g	0.866618	0.00434505	ZDS1	YMR273C	Protein with a role in regulating Swe1p-dependent polarized growth; interacts with silencing proteins at the telomere; has a role in Bcy1p localization; implicated in mRNA nuclear export; involved in mitotic exit through Cdc14p regulation
CAGL0M00264g	0.865706	0.0078301	IPA1	YJR141W	Essential protein of unknown function
CAGL0F08481g	0.864322	0.001871	YGR266W	YGR266W	Protein of unknown function, predicted to contain a single transmembrane domain; mutant has increased aneuploidy tolerance; localized to both the mitochondrial outer membrane and the plasma membrane
CAGL0I03608g	0.863685	0.001871	SAS10	YDL153C	Essential subunit of U3-containing Small Subunit (SSU) processome complex involved in production of 18S rRNA and assembly of small ribosomal subunit; disrupts silencing when overproduced; mutant has increased aneuploidy tolerance
CAGL0C04499g	0.863468	0.0208559	PTC1	YDL006W	Type 2C protein phosphatase (PP2C); dephosphorylates Hog1p, inactivating osmosensing MAPK cascade; involved in Fus3p activation during pheromone response; deletion affects precursor tRNA splicing, mitochondrial inheritance, and sporulation
CAGL0F04829g	0.863097	0.0410072	PIN3	YPR154W	Protein that induces appearance of [PIN+] prion when overproduced
CAGL0M04587g	0.862592	0.01398	RMP1	YLR145W	Subunit of RNase MRP, which processes pre-rRNA and has a role in cell cycle-regulated degradation of daughter cell-specific mRNAs; unlike most subunits, not shared between RNase MRP and nuclear RNase P
CAGL0L11022g	0.86243	0.0114116	RFM1	YOR279C	DNA-binding protein required for vegetative repression of middle sporulation genes; specificity factor that directs the Hst1p histone deacetylase to some of the promoters regulated by Sum1p; involved in telomere maintenance
CAGL0I05302g	0.861742	0.00434505	IRR1	YIL026C	Subunit of the cohesin complex, which is required for sister chromatid cohesion during mitosis and meiosis and interacts with centromeres and chromosome arms, essential for viability
CAGL0H01067g	0.861689	0.016112	NSE3	YDR288W	Essential subunit of the Mms21-Smc5-Smc6 complex; protein of unknown function; required for DNA repair and growth
CAGL0J03256g	0.860204	0.00387058	PTP3	YER075C	Phosphotyrosine-specific protein phosphatase involved in the inactivation of mitogen-activated protein kinase (MAPK) during osmolarity sensing; dephosporylates Hog1p MAPK and regulates its localization; localized to the cytoplasm
CAGL0M11814g	0.85936	0.0463025	PRP45	YAL032C	Protein required for pre-mRNA splicing; associates with the spliceosome and interacts with splicing factors Prp22p and Prp46p; orthologous to human transcriptional coactivator SKIP and can activate transcription of a reporter gene
CAGL0D02948g	0.85732	0.00526834	KAR2	YJL034W	ATPase involved in protein import into the ER, also acts as a chaperone to mediate protein folding in the ER and may play a role in ER export of soluble proteins; regulates the unfolded protein response via interaction with Ire1p
CAGL0H08866g	0.857275	0.00291327	HOT1	YMR172W	Transcription factor required for the transient induction of glycerol biosynthetic genes GPD1 and GPP2 in response to high osmolarity; targets Hog1p to osmostress responsive promoters; has similarity to Msn1p and Gcr1p
CAGL0D02926g	0.857269	0.00240041	BRE2	YLR015W	Subunit of COMPASS (Set1C) complex, which methylates Lys4 of histone H3 and functions in silencing at telomeres; has a C-terminal Sdc1 Dpy-30 Interaction (SDI) domain that mediates binding to Sdc1p; similar to trithorax-group protein ASH2L
CAGL0I09460g	0.854452	0.0117935	HSM3	YBR272C	Proteasome-interacting protein involved in the assembly of the base subcomplex of the 19S proteasomal regulatory particle (RP); involved in DNA mismatch repair during slow growth; weak similarity to Msh1p; related to human 19S subunit S5b
CAGL0J08712g	0.853781	0.00240041	FUN26	YAL022C	Vacuolar membrane transporter with broad nucleoside selectivity; may regulate balance of nicotinamide riboside (NmR) levels between cytosol and vacuole, contributing to salvage of NmR for use in cytosolic NAD+ synthesis
CAGL0L08492g	0.852849	0.00291327	YPR148C	YPR148C	Protein of unknown function that may interact with ribosomes, based on co-purification experiments; green fluorescent protein (GFP)-fusion protein localizes to the cytoplasm in a punctate pattern
CAGL0M02409g	0.85224	0.00434505	NOP53	YPL146C	Nucleolar protein; involved in biogenesis of the 60S subunit of the ribosome; interacts with rRNA processing factors Cbf5p and Nop2p; null mutant is viable but growth is severely impaired
CAGL0G06974g	0.850598	0.0241455	RPC17	YJL011C	RNA polymerase III subunit C17; physically interacts with C31, C11, and TFIIIB70; may be involved in the recruitment of pol III by the preinitiation complex
CAGL0F01089g	0.849209	0.0247882	SIL1	YOL031C	Nucleotide exchange factor for the endoplasmic reticulum (ER) lumenal Hsp70 chaperone Kar2p, required for protein translocation into the ER; homolog of Yarrowia lipolytica SLS1; GrpE-like protein
CAGL0K12496g	0.848971	0.0147077	CAK1	YFL029C	Cyclin-dependent kinase-activating kinase required for passage through the cell cycle, phosphorylates and activates Cdc28p; nucleotide-binding pocket differs significantly from those of most other protein kinases
CAGL0J07656g	0.84823	0.000701384	SLA2	YNL243W	Transmembrane actin-binding protein involved in membrane cytoskeleton assembly and cell polarization; adaptor protein that links actin to clathrin and endocytosis; present in the actin cortical patch of the emerging bud tip; dimer in vivo
CAGL0J11704g	0.847414	0.00240041	MVP1	YMR004W	Protein required for sorting proteins to the vacuole; overproduction of Mvp1p suppresses several dominant VPS1 mutations; Mvp1p and Vps1p act in concert to promote membrane traffic to the vacuole
CAGL0J06094g	0.84498	0.00571416	RIA1	YNL163C	Cytoplasmic GTPase involved in biogenesis of the 60S ribosome; has similarity to translation elongation factor 2 (Eft1p and Eft2p)
CAGL0D03454g	0.841484	0.00240041	RBG2	YGR173W	Protein with a role in translation; forms a complex with Gir2p; has similarity to mammalian developmentally regulated GTP-binding protein
CAGL0B03597g	0.841187	0.00387058	PCM1	YEL058W	Essential N-acetylglucosamine-phosphate mutase; converts GlcNAc-6-P to GlcNAc-1-P, which is a precursor for the biosynthesis of chitin and for the formation of N-glycosylated mannoproteins and glycosylphosphatidylinositol anchors
CAGL0G03025g	0.837966	0.0106498	PRP31	YGR091W	Splicing factor, component of the U4/U6-U5 snRNP complex
CAGL0M11330g	0.837868	0.0143562	YOR292C	YOR292C	Putative protein of unknown function; green fluorescent protein (GFP)-fusion protein localizes to the vacuole; YOR292C is not an essential gene
CAGL0I04554g	0.835656	0.001871	GRX7	YBR014C	Cis-golgi localized monothiol glutaredoxin; more similar in activity to dithiol than other monothiol glutaredoxins; involved in the oxidative stress response; does not bind metal ions; functional overlap with GRX6
CAGL0D05874g	0.832664	0.00434505	MPP10	YJR002W	Component of the SSU processome and 90S preribosome, required for pre-18S rRNA processing, interacts with and controls the stability of Imp3p and Imp4p, essential for viability; similar to human Mpp10p
CAGL0M06061g	0.830856	0.0128751	PEX32	YBR168W	Peroxisomal integral membrane protein, involved in negative regulation of peroxisome size; partially functionally redundant with Pex31p; genetic interactions suggest action at a step downstream of steps mediated by Pex28p and Pex29p
CAGL0M11462g	0.830215	0.00240041	ICT1	YLR099C	Lysophosphatidic acid acyltransferase, responsible for enhanced phospholipid synthesis during organic solvent stress; null displays increased sensitivity to Calcofluor white; highly expressed during organic solvent stress
CAGL0I09504g	0.826539	0.00614934	CHK1	YBR274W	Serine/threonine kinase and DNA damage checkpoint effector, mediates cell cycle arrest via phosphorylation of Pds1p; phosphorylated by checkpoint signal transducer Mec1p; homolog of S. pombe and mammalian Chk1 checkpoint kinase
CAGL0L13024g	0.823342	0.00387058	LSM12	YHR121W	Protein of unknown function that may function in RNA processing; interacts with Pbp1p and Pbp4p and associates with ribosomes; contains an RNA-binding LSM domain and an AD domain; GFP-fusion protein is induced by the DNA-damaging agent MMS
CAGL0H01023g	0.820105	0.0221537	RNH202	YDR279W	Ribonuclease H2 subunit, required for RNase H2 activity; related to human AGS2 that causes Aicardi-Goutieres syndrome
CAGL0M01650g	0.819982	0.00291327	RVS167	YDR388W	Actin-associated protein with roles in endocytosis and exocytosis; interacts with Rvs161p to regulate actin cytoskeleton, endocytosis, and viability following starvation or osmotic stress; recruited to bud tips by Gyl1p and Gyp5p during polarized growth; homolog of mammalian amphiphysin
CAGL0G01584g	0.817758	0.00658246	BDP1	YNL039W	Essential subunit of RNA polymerase III transcription factor (TFIIIB), which is involved in transcription of genes encoding tRNAs, 5S rRNA, U6 snRNA, and other small RNAs
CAGL0K05467g	0.817428	0.021177	CDC21	YOR074C	Thymidylate synthase, required for de novo biosynthesis of pyrimidine deoxyribonucleotides; expression is induced at G1/S
CAGL0G01452g	0.816293	0.00614934	YIP3	YNL044W	Protein localized to COPII vesicles, proposed to be involved in ER to Golgi transport; interacts with members of the Rab GTPase family and Yip1p; also interacts with Rtn1p
CAGL0D04180g	0.815518	0.0048144	UTP25	YIL091C	Nucleolar protein required for 35S pre-RNA processing and 40S ribosomal subunit biogenesis; contains a DEAD-box RNA helicase-like motif
CAGL0M00462g	0.812764	0.00240041	SGM1	YJR134C	Protein of unknown function, required for wild-type growth rate on galactose and mannose; localizes to COPI coated vesicles and the Golgi apparatus
CAGL0J11022g	0.810024	0.0178562	SRB7	YDR308C	Subunit of the RNA polymerase II mediator complex; associates with core polymerase subunits to form the RNA polymerase II holoenzyme; essential for transcriptional regulation; target of the global repressor Tup1p
CAGL0F01155g	0.809299	0.0128751	SMC5	YOL034W	Structural maintenance of chromosomes (SMC) protein; essential subunit of the Mms21-Smc5-Smc6 complex; required for growth and DNA repair; S. pombe homolog forms a heterodimer with S. pombe Rad18p that is involved in DNA repair
CAGL0D03388g	0.808881	0.00658246	APS3	YJL024C	Small subunit of the clathrin-associated adaptor complex AP-3, which is involved in vacuolar protein sorting; related to the sigma subunit of the mammalian clathrin AP-3 complex; suppressor of loss of casein kinase 1 function
CAGL0D04466g	0.80146	0.0356739	PSF1	YDR013W	Subunit of the GINS complex (Sld5p, Psf1p, Psf2p, Psf3p), which is localized to DNA replication origins and implicated in assembly of the DNA replication machinery
CAGL0J00869g	0.800636	0.0221537	RPC25	YKL144C	RNA polymerase III subunit C25, required for transcription initiation; forms a heterodimer with Rpc17p; paralog of Rpb7p
CAGL0B01859g	0.800205	0.0445052	APC4	YDR118W	Subunit of the Anaphase-Promoting Complex/Cyclosome (APC/C), which is a ubiquitin-protein ligase required for degradation of anaphase inhibitors, including mitotic cyclins, during the metaphase/anaphase transition; component of the platform domain of the APC/C, based on structural analysis
CAGL0B00924g	0.799519	0.01398	BIK1	YCL029C	Microtubule-associated protein, component of the interface between microtubules and kinetochore, involved in sister chromatid separation; essential in polyploid cells but not in haploid or diploid cells; ortholog of mammalian CLIP-170
CAGL0D01342g	0.799407	0.0327443	NOT5	YPR072W	Subunit of the CCR4-NOT complex, which is a global transcriptional regulator with roles in transcription initiation and elongation and in mRNA degradation
CAGL0I04224g	0.798765	0.0106498	RAD54	YGL163C	DNA-dependent ATPase, stimulates strand exchange by modifying the topology of double-stranded DNA; involved in the recombinational repair of double-strand breaks in DNA during vegetative growth and meiosis; member of the SWI/SNF family
CAGL0M11242g	0.797926	0.00526834	YMR226C	YMR226C	NADP(+)-dependent dehydrogenase; acts on serine, L-allo-threonine, and other 3-hydroxy acids; green fluorescent protein fusion protein localizes to the cytoplasm and nucleus; may interact with ribosomes, based on co-purification experiments
CAGL0H07535g	0.794827	0.00824986	CDC28	YBR160W	Catalytic subunit of the main cell cycle cyclin-dependent kinase (CDK); alternately associates with G1 cyclins (CLNs) and G2/M cyclins (CLBs) which direct the CDK to specific substrates
CAGL0D04818g	0.794432	0.00571416	SPN1	YPR133C	Protein involved in RNA polymerase II transcription; interacts genetically or physically with RNAP II, TBP, TFIIS, and chromatin remodelling factors; central domain highly conserved throughout eukaryotes; mutations confer an Spt- phenotype
CAGL0I06919g	0.793521	0.0171841	COG1	YGL223C	Essential component of the conserved oligomeric Golgi complex (Cog1p through Cog8p), a cytosolic tethering complex that functions in protein trafficking to mediate fusion of transport vesicles to Golgi compartments
CAGL0G06248g	0.792977	0.0117935	MAK16	YAL025C	Essential nuclear protein, constituent of 66S pre-ribosomal particles; required for maturation of 25S and 5.8S rRNAs; required for maintenance of M1 satellite double-stranded RNA of the L-A virus
CAGL0L05566g	0.792349	0.016474	GCD14	YJL125C	Subunit of tRNA (1-methyladenosine) methyltransferase, with Gcd10p, required for the modification of the adenine at position 58 in tRNAs, especially tRNAi-Met; first identified as a negative regulator of GCN4 expression
CAGL0C03047g	0.791735	0.0048144	SPT16	YGL207W	Subunit of the heterodimeric FACT complex (Spt16p-Pob3p), which associates with chromatin via interaction with Nhp6Ap and Nhp6Bp, and reorganizes nucleosomes to facilitate access to DNA by RNA and DNA polymerases
CAGL0A02673g	0.791485	0.00614934	BCP1	YDR361C	Essential protein involved in nuclear export of Mss4p, which is a lipid kinase that generates phosphatidylinositol 4,5-biphosphate and plays a role in actin cytoskeleton organization and vesicular transport
CAGL0F07447g	0.79107	0.0415579	YGL108C	YGL108C	Protein of unknown function, predicted to be palmitoylated; green fluorescent protein (GFP)-fusion protein localizes to the cell periphery
CAGL0J01309g	0.789884	0.0353633	NPL6	YMR091C	Component of the RSC chromatin remodeling complex; interacts with Rsc3p, Rsc30p, Ldb7p, and Htl1p to form a module important for a broad range of RSC functions; involved in nuclear protein import and maintenance of proper telomere length
CAGL0G09218g	0.788839	0.0117935	RSA1	YPL193W	Protein involved in the assembly of 60S ribosomal subunits; functionally interacts with Dbp6p; functions in a late nucleoplasmic step of the assembly
CAGL0G00726g	0.788617	0.00907771	RFA1	YAR007C	Subunit of heterotrimeric Replication Protein A (RPA), which is a highly conserved single-stranded DNA binding protein involved in DNA replication, repair, and recombination
CAGL0C01463g	0.787808	0.0208559	TCO89	YPL180W	Subunit of TORC1 (Tor1p or Tor2p-Kog1p-Lst8p-Tco89p), a complex that regulates growth in response to nutrient availability; cooperates with Ssd1p in the maintenance of cellular integrity; deletion strains are hypersensitive to rapamycin
CAGL0L00605g	0.786534	0.00824986	CNB1	YKL190W	Calcineurin B; the regulatory subunit of calcineurin, a Ca++/calmodulin-regulated type 2B protein phosphatase which regulates Crz1p (a stress-response transcription factor), the other calcineurin subunit is encoded by CNA1 and/or CMP1
CAGL0G09779g	0.786302	0.0254137	SYC1	YOR179C	Subunit of the APT subcomplex of cleavage and polyadenylation factor, may have a role in 3' end formation of both polyadenylated and non-polyadenylated RNAs
CAGL0F05731g	0.782991	0.0330297	PLP1	YDR183W	Protein that interacts with CCT (chaperonin containing TCP-1) complex and has a role in actin and tubulin folding; has weak similarity to phosducins, which are G-protein regulators
CAGL0B02211g	0.782765	0.00701641	CCH1	YGR217W	Voltage-gated high-affinity calcium channel involved in calcium influx in response to some environmental stresses as well as exposure to mating pheromones; interacts and co-localizes with Mid1p, suggesting Cch1p and Mid1p function together
CAGL0A03454g	0.780783	0.0106498	RSC58	YLR033W	Component of the RSC chromatin remodeling complex; RSC functions in transcriptional regulation and elongation, chromosome stability, and establishing sister chromatid cohesion; involved in telomere maintenance
CAGL0D05588g	0.779927	0.00907771	SOF1	YLL011W	Essential protein required for biogenesis of 40S (small) ribosomal subunit; has similarity to the beta subunit of trimeric G-proteins and the splicing factor Prp4p
CAGL0J04862g	0.779921	0.0195652	RTT101	YJL047C	Cullin subunit of a Roc1p-dependent E3 ubiquitin ligase complex with a role in anaphase progression; implicated in Mms22-dependent DNA repair; involved with Mms1p in nonfunctional rRNA decay; modified by the ubiquitin-like protein, Rub1p
CAGL0I07447g	0.775502	0.0376655	ITR2	YOL103W	Myo-inositol transporter with strong similarity to the major myo-inositol transporter Itr1p, member of the sugar transporter superfamily; expressed constitutively
CAGL0F08503g	0.771309	0.00526834	FOL2	YGR267C	GTP-cyclohydrolase I, catalyzes the first step in the folic acid biosynthetic pathway
CAGL0B01529g	0.770156	0.0147077	PEX7	YDR142C	Peroxisomal signal receptor for the N-terminal nonapeptide signal (PTS2) of peroxisomal matrix proteins; WD repeat protein; defects in human homolog cause lethal rhizomelic chondrodysplasia punctata (RCDP)
CAGL0F03443g	0.768075	0.0205474	RCE1	YMR274C	Type II CAAX prenyl protease involved in the proteolysis and maturation of Ras and the a-factor mating pheromone
CAGL0H06413g	0.767662	0.0147077	CCW14	YLR390W-A	Covalently linked cell wall glycoprotein, present in the inner layer of the cell wall
CAGL0M07942g	0.767603	0.00742233	FRE8	YLR047C	Protein with sequence similarity to iron/copper reductases, involved in iron homeostasis; deletion mutant has iron deficiency/accumulation growth defects; expression increased in the absence of copper-responsive transcription factor Mac1p
CAGL0B03531g	0.767596	0.0426523	CTO1	YCR015C	Putative protein of unknown function; YCR015C is not an essential gene
CAGL0K00539g	0.767507	0.00658246	APM1	YPL259C	Mu1-like medium subunit of the clathrin-associated protein complex (AP-1); binds clathrin; involved in clathrin-dependent Golgi protein sorting
CAGL0I00968g	0.764616	0.0379408	HIR2	YOR038C	Subunit of the HIR complex, a nucleosome assembly complex involved in regulation of histone gene transcription; recruits Swi-Snf complexes to histone gene promoters; promotes heterochromatic gene silencing with Asf1p
CAGL0H07799g	0.760822	0.028251	DOC1	YGL240W	Processivity factor required for the ubiquitination activity of the anaphase promoting complex (APC), mediates the activity of the APC by contributing to substrate recognition; involved in cyclin proteolysis; contains a conserved DOC1 homology domain
CAGL0J07370g	0.757901	0.0121506	JJJ1	YNL227C	Co-chaperone that stimulates the ATPase activity of Ssa1p, required for a late step of ribosome biogenesis; associated with the cytosolic large ribosomal subunit; contains a J-domain; mutation causes defects in fluid-phase endocytosis
CAGL0E03564g	0.755892	0.00989736	CDC3	YLR314C	Component of the septin ring of the mother-bud neck that is required for cytokinesis; septins recruit proteins to the neck and can act as a barrier to diffusion at the membrane, and they comprise the 10nm filaments seen with EM
CAGL0A03014g	0.755745	0.0273227	ARH1	YDR376W	Oxidoreductase of the mitochondrial inner membrane, involved in cytoplasmic and mitochondrial iron homeostasis and required for activity of Fe-S cluster-containing enzymes; one of the few mitochondrial proteins essential for viability
CAGL0C01881g	0.754426	0.0168314	BOI1	YBL085W	Protein implicated in polar growth, functionally redundant with Boi2p; interacts with bud-emergence protein Bem1p; contains an SH3 (src homology 3) domain and a PH (pleckstrin homology) domain
CAGL0G07128g	0.753465	0.0371117	NSE5	YML023C	Essential subunit of the Mms21-Smc5-Smc6 complex; required for cell viability and DNA repair
CAGL0D04884g	0.751431	0.0128751	RRP9	YPR137W	Protein involved in pre-rRNA processing, associated with U3 snRNP; component of small ribosomal subunit (SSU) processosome; ortholog of the human U3-55k protein
CAGL0K10868g	0.748573	0.0136146	CTA1	YDR256C	Catalase A, breaks down hydrogen peroxide in the peroxisomal matrix formed by acyl-CoA oxidase (Pox1p) during fatty acid beta-oxidation
CAGL0A04675g	0.747155	0.0266774	ATG8	YBL078C	Component of autophagosomes and Cvt vesicles; undergoes conjugation to phosphatidylethanolamine (PE); Atg8p-PE is anchored to membranes, is involved in phagophore expansion, and may mediate membrane fusion during autophagosome formation
CAGL0A01221g	0.746918	0.0224935	AQY1	YPR192W	Spore-specific water channel that mediates the transport of water across cell membranes, developmentally controlled; may play a role in spore maturation, probably by allowing water outflow, may be involved in freeze tolerance
CAGL0F08635g	0.740589	0.0244652	CUL3	YGR003W	Ubiquitin-protein ligase, forms a complex with Elc1p that polyubiquitylates monoubiquitylated RNA polymerase II to trigger its proteolysis; cullin family member with similarity to Cdc53p and human CUL3
CAGL0G01100g	0.73847	0.0147077	YLR345W	YLR345W	Similar to 6-phosphofructo-2-kinase/fructose-2,6-bisphosphatase enzymes responsible for the metabolism of fructoso-2,6-bisphosphate; mRNA expression is repressed by the Rfx1p-Tup1p-Ssn6p repressor complex; YLR345W is not an essential gene
CAGL0L13244g	0.73714	0.0114116	EMP46	YLR080W	Integral membrane component of endoplasmic reticulum-derived COPII-coated vesicles, which function in ER to Golgi transport
CAGL0G00550g	0.736151	0.016474	HUA1	YGR268C	Cytoplasmic protein containing a zinc finger domain with sequence similarity to that of Type I J-proteins; computational analysis of large-scale protein-protein interaction data suggests a possible role in actin patch assembly
CAGL0D03564g	0.735869	0.021507	SDS22	YKL193C	Conserved nuclear regulatory subunit of Glc7p type 1 protein serine-threonine phosphatase (PP1), functions positively with Glc7p to promote dephosphorylation of nuclear substrates required for chromosome transmission during mitosis
CAGL0I07733g	0.729315	0.0168314	MSH2	YOL090W	Protein that forms heterodimers with Msh3p and Msh6p that bind to DNA mismatches to initiate the mismatch repair process; contains a Walker ATP-binding motif required for repair activity; Msh2p-Msh6p binds to and hydrolyzes ATP
CAGL0G02255g	0.729033	0.0147077	HBS1	YKR084C	GTPase with similarity to translation release factors; together with binding partner Dom34p, facilitates ribosomal subunit dissociation and peptidyl-tRNA release when translation is stalled; genetically implicated in mRNA no-go decay
CAGL0F08437g	0.728497	0.0247882	SAY1	YGR263C	Sterol deacetylase; component of the sterol acetylation/deacetylation cycle along with Atf2p; integral membrane protein with active site in the ER lumen; green fluorescent protein (GFP)-fusion protein localizes to the endoplasmic reticulum
CAGL0I05214g	0.727026	0.0168314	CAP2	YIL034C	Beta subunit of the capping protein (CP) heterodimer (Cap1p and Cap2p) which binds to the barbed ends of actin filaments preventing further polymerization; localized predominantly to cortical actin patches
CAGL0I03256g	0.724419	0.0442382	POL32	YJR043C	Third subunit of DNA polymerase delta, involved in chromosomal DNA replication; required for error-prone DNA synthesis in the presence of DNA damage and processivity; interacts with Hys2p, PCNA (Pol30p), and Pol1p
CAGL0M11374g	0.72042	0.0150484	SWI3	YJL176C	Subunit of the SWI/SNF chromatin remodeling complex, which regulates transcription by remodeling chromosomes; required for transcription of many genes, including ADH1, ADH2, GAL1, HO, INO1 and SUC2
CAGL0I09878g	0.720357	0.0202339	FAA1	YOR317W	Long chain fatty acyl-CoA synthetase, activates imported fatty acids with a preference for C12:0-C16:0 chain lengths; functions in long chain fatty acid import; accounts for most acyl-CoA synthetase activity; localized to lipid particles
CAGL0A03058g	0.71995	0.043721	RGA2	YDR379W	GTPase-activating protein for the polarity-establishment protein Cdc42p; implicated in control of septin organization, pheromone response, and haploid invasive growth; regulated by Pho85p and Cdc28p
CAGL0I08371g	0.719	0.0270128	ORC4	YPR162C	Subunit of the origin recognition complex, which directs DNA replication by binding to replication origins and is also involved in transcriptional silencing
CAGL0G00748g	0.718996	0.0473875	SEN34	YAR008W	Subunit of the tRNA splicing endonuclease, which is composed of Sen2p, Sen15p, Sen34p, and Sen54p; Sen34p contains the active site for tRNA 3' splice site cleavage and has similarity to Sen2p and to Archaeal tRNA splicing endonuclease
CAGL0E05148g	0.718634	0.0202339	AMS1	YGL156W	Vacuolar alpha mannosidase, involved in free oligosaccharide (fOS) degradation; delivered to the vacuole in a novel pathway separate from the secretory pathway
CAGL0M05841g	0.71603	0.0147077	KTR2	YKR061W	Mannosyltransferase involved in N-linked protein glycosylation; member of the KRE2/MNT1 mannosyltransferase family
CAGL0M09713g	0.713524	0.0157754	YIM1	YMR152W	Protein of unknown function; null mutant displays sensitivity to DNA damaging agents; the authentic, non-tagged protein is detected in highly purified mitochondria in high-throughput studies
CAGL0J05544g	0.710314	0.0132514	END3	YNL084C	EH domain-containing protein involved in endocytosis, actin cytoskeletal organization and cell wall morphogenesis; forms a complex with Sla1p and Pan1p
CAGL0I00462g	0.710223	0.0136146	HRI1	YLR301W	Protein of unknown function that interacts with Sec72p and Hrr25p
CAGL0D02596g	0.708873	0.016112	PSF3	YOL146W	Subunit of the GINS complex (Sld5p, Psf1p, Psf2p, Psf3p), which is localized to DNA replication origins and implicated in assembly of the DNA replication machinery
CAGL0M08206g	0.707475	0.0291972	TOH1	YJL171C	GPI-anchored cell wall protein of unknown function; induced in response to cell wall damaging agents and by mutations in genes involved in cell wall biogenesis; sequence similarity to YBR162C/TOS1, a covalently bound cell wall protein
CAGL0G03641g	0.707438	0.0168314	MAP2	YBL091C	Methionine aminopeptidase, catalyzes the cotranslational removal of N-terminal methionine from nascent polypeptides; function is partially redundant with that of Map1p
CAGL0K10230g	0.704001	0.0178562	LEO1	YOR123C	Component of the Paf1 complex; which associates with RNA polymerase II and is involved in histone methylation; plays a role in regulating Ty1 transposition; involved in transcription elongation as demonstrated by the G-less-based run-on (GLRO) assay
CAGL0E04070g	0.703288	0.0188787	EFM1	YHL039W	Probable lysine methyltransferase involved in the monomethylation of eEF1A (Tef1p/Tef2p); SET-domain family member; predicted involvement in ribosome biogenesis; green fluorescent protein (GFP)-fusion protein localizes to the cytoplasm
CAGL0D03828g	0.702117	0.0312911	MED6	YHR058C	Subunit of the RNA polymerase II mediator complex; associates with core polymerase subunits to form the RNA polymerase II holoenzyme; essential for transcriptional regulation
CAGL0M10439g	0.700093	0.016112	NTH1	YDR001C	Neutral trehalase, degrades trehalose; required for thermotolerance and may mediate resistance to other cellular stresses; may be phosphorylated by Cdc28p
CAGL0K00275g	0.698055	0.0205474	DOA1	YKL213C	WD repeat protein required for ubiquitin-mediated protein degradation, forms complex with Cdc48p, plays a role in controlling cellular ubiquitin concentration; also promotes efficient NHEJ in postdiauxic/stationary phase
CAGL0L00341g	0.69522	0.016112	EBP2	YKL172W	Required for 25S rRNA maturation and 60S ribosomal subunit assembly; localizes to the nucleolus and in foci along nuclear periphery; constituent of 66S pre-ribosomal particles; cooperates with Rrs1p and Mps3p to mediate telomere clustering by binding Sir4p, but is not involved in telomere tethering
CAGL0D06160g	0.695089	0.0154177	DST1	YGL043W	General transcription elongation factor TFIIS, enables RNA polymerase II to read through blocks to elongation by stimulating cleavage of nascent transcripts stalled at transcription arrest sites
CAGL0L13046g	0.693838	0.0260423	CIA2	YHR122W	Protein of unknown function required for establishment of sister chromatid cohesion; synthetically lethal with RFC5, an RF-C subunit that links replication to cohesion establishment; YHR122W is an essential gene
CAGL0H09746g	0.692482	0.0356739	YND1	YER005W	Apyrase with wide substrate specificity, helps prevent inhibition of glycosylation by hydrolyzing nucleoside tri- and diphosphates that inhibit glycotransferases; partially redundant with Gda1p; mediates adenovirus E4orf4-induced toxicity
CAGL0M08800g	0.691896	0.0192149	YAP6	YDR259C	Putative basic leucine zipper (bZIP) transcription factor; physically interacts with the Tup1-Cyc8 complex and recruits Tup1p to its targets; overexpression increases sodium and lithium tolerance; computational analysis suggests a role in regulation of expression of genes involved in carbohydrate metabolism
CAGL0K02035g	0.691251	0.0312911	YER134C	YER134C	Magnesium-dependent acid phosphatase, member of the haloacid dehalogenase superfamily; non-essential gene
CAGL0J11440g	0.6911	0.0205474	SRP1	YNL189W	Karyopherin alpha homolog, forms a dimer with karyopherin beta Kap95p to mediate import of nuclear proteins, binds the nuclear localization signal of the substrate during import; may also play a role in regulation of protein degradation
CAGL0J04510g	0.689291	0.0497667	CDC73	YLR418C	Component of the Paf1p complex; binds to and modulates the activity of RNA polymerases I and II; required for expression of certain genes, modification of some histones, and telomere maintenance; involved in transcription elongation as demonstrated by the G-less-based run-on (GLRO) assay
CAGL0B02277g	0.688144	0.0479382	DAT1	YML113W	DNA binding protein that recognizes oligo(dA).oligo(dT) tracts; Arg side chain in its N-terminal pentad Gly-Arg-Lys-Pro-Gly repeat is required for DNA-binding; not essential for viability
CAGL0G06226g	0.687301	0.0342283	LTE1	YAL024C	Protein similar to GDP/GTP exchange factors but without detectable GEF activity; required for asymmetric localization of Bfa1p at daughter-directed spindle pole bodies and for mitotic exit at low temperatures
CAGL0B00352g	0.685952	0.021507	KRR1	YCL059C	Essential nucleolar protein required for the synthesis of 18S rRNA and for the assembly of 40S ribosomal subunit
CAGL0A02046g	0.685749	0.021177	ROD1	YOR018W	Membrane protein that binds the ubiquitin ligase Rsp5p via its 2 PY motifs; overexpression confers resistance to the GST substrate o-dinitrobenzene,zinc, and calcium; proposed to regulate the endocytosis of plasma membrane proteins
CAGL0C00517g	0.681379	0.0303355	HSL7	YBR133C	Protein arginine N-methyltransferase that exhibits septin and Hsl1p-dependent bud neck localization and periodic Hsl1p-dependent phosphorylation; required along with Hsl1p for bud neck recruitment, phosphorylation, and degradation of Swe1p
CAGL0I00264g	0.681307	0.0303355	HYR1	YIR037W	Thiol peroxidase that functions as a hydroperoxide receptor to sense intracellular hydroperoxide levels and transduce a redox signal to the Yap1p transcription factor
CAGL0C01375g	0.678935	0.0241455	YIL108W	YIL108W	Putative metalloprotease
CAGL0D04378g	0.675153	0.0244652	KCS1	YDR017C	Inositol hexakisphosphate (IP6) and inositol heptakisphosphate (IP7) kinase; generation of high energy inositol pyrophosphates by Kcs1p is required for many processes such as vacuolar biogenesis, stress response and telomere maintenance
CAGL0C00110g	0.674376	0.0410072	FLO1
CAGL0F04653g	0.669794	0.0241455	SEC17	YBL050W	Peripheral membrane protein required for vesicular transport between ER and Golgi, the 'priming' step in homotypic vacuole fusion, and autophagy; stimulates the ATPase activity of Sec18p; has similarity to mammalian alpha-SNAP
CAGL0M14003g	0.669405	0.0279321	PRE5	YMR314W	Alpha 6 subunit of the 20S proteasome
CAGL0J10318g	0.667809	0.0362623	NIS1	YNL078W	Protein localized in the bud neck at G2/M phase; physically interacts with septins; possibly involved in a mitotic signaling network
CAGL0M12166g	0.667297	0.0238215	PTA1	YAL043C	Subunit of holo-CPF, a multiprotein complex and functional homolog of mammalian CPSF, required for the cleavage and polyadenylation of mRNA and snoRNA 3' ends; involved in pre-tRNA processing; binds to the phosphorylated CTD of RNAPII
CAGL0K10648g	0.663631	0.0318558	YFR016C	YFR016C	Putative protein of unknown function; green fluorescent protein (GFP)-fusion protein localizes to the cytoplasm and bud; interacts with Spa2p; YFL016C is not an essential gene
CAGL0L02299g	0.661964	0.0376655	VPS1	YKR001C	Dynamin-like GTPase required for vacuolar sorting; also involved in actin cytoskeleton organization, endocytosis, late Golgi-retention of some proteins, regulation of peroxisome biogenesis
CAGL0K03377g	0.661311	0.0208559	YMR102C	YMR102C	Protein of unknown function; transcription is activated by paralogous transcription factors Yrm1p and Yrr1p along with genes involved in multidrug resistance; mutant shows increased resistance to azoles; YMR102C is not an essential gene
CAGL0M06853g	0.656918	0.043721	SAM50	YNL026W	Essential component of the Sorting and Assembly Machinery (SAM or Tob complex) of the mitochondrial outer membrane, which binds precursors of beta-barrel proteins and facilitates their outer membrane insertion; homologous to bacterial Omp85
CAGL0E02255g	0.654789	0.0489982	ZEO1	YOL109W	Peripheral membrane protein of the plasma membrane that interacts with Mid2p; regulates the cell integrity pathway mediated by Pkc1p and Slt2p; the authentic protein is detected in a phosphorylated state in highly purified mitochondria
CAGL0G00418g	0.653805	0.0376655	TAF1	YGR274C	TFIID subunit (145 kDa), involved in RNA polymerase II transcription initiation; possesses in vitro histone acetyltransferase activity but its role in vivo appears to be minor; involved in promoter binding and G1/S progression
CAGL0E05918g	0.652334	0.0418488	PCL8	YPL219W	Cyclin, interacts with Pho85p cyclin-dependent kinase (Cdk) to phosphorylate and regulate glycogen synthase, also activates Pho85p for Glc8p phosphorylation
CAGL0I10835g	0.65198	0.0353633	ARL1	YBR164C	Soluble GTPase with a role in regulation of membrane traffic; regulates potassium influx; G protein of the Ras superfamily, similar to ADP-ribosylation factor
CAGL0H04235g	0.648165	0.0439626	DUS1	YML080W	Dihydrouridine synthase, member of a widespread family of conserved proteins including Smm1p, Dus3p, and Dus4p; modifies pre-tRNA(Phe) at U17
CAGL0B02365g	0.647	0.0412997	NAB6	YML117W	Putative RNA-binding protein that associates with mRNAs encoding cell wall proteins in high-throughput studies; deletion mutants display increased sensitivity to some cell wall disrupting agents; expression negatively regulated by cAMP
CAGL0J07810g	0.645296	0.0273227	NRD1	YNL251C	RNA-binding protein, subunit of Nrd1 complex (Nrd1p-Nab3p-Sen1p); complex mediates termination of snoRNAs and cryptic unstable transcripts (CUTs); interacts with the C-terminal domain of the RNA polymerase II large subunit (Rpo21p), preferentially at phosphorylated Ser5; H3K4 trimethylation of transcribed regions by Set1p enhances recruitment of Nrd1p to those sites; required for 3' end maturatio…
CAGL0M02607g	0.642262	0.0339415	GIP3	YPL137C	Glc7-interacting protein whose overexpression relocalizes Glc7p from the nucleus and prevents chromosome segregation; may interact with ribosomes, based on co-purification experiments
CAGL0H06457g	0.636383	0.0327443	STE23	YLR389C	Metalloprotease involved, with homolog Axl1p, in N-terminal processing of pro-a-factor to the mature form; expressed in both haploids and diploids; member of the insulin-degrading enzyme family
CAGL0A04037g	0.632443	0.0452734	PWP1	YLR196W	Protein with WD-40 repeats involved in rRNA processing; associates with trans-acting ribosome biogenesis factors; similar to beta-transducin superfamily
CAGL0C03025g	0.63073	0.0423829	RSC6	YCR052W	Component of the RSC chromatin remodeling complex; essential for mitotic growth; homolog of SWI/SNF subunit Swp73p
CAGL0I07821g	0.62927	0.0399199	DUF1	YOL087C	Putative protein of unknown function; green fluorescent protein (GFP)-fusion protein localizes to the cytoplasm; deletion mutant is sensitive to various chemicals including phenanthroline, sanguinarine, and nordihydroguaiaretic acid
CAGL0K04235g	0.626913	0.0399199	NQM1	YGR043C	Transaldolase of unknown function; transcription is repressed by Mot1p and induced by alpha-factor and during diauxic shift
CAGL0K08272g	0.626672	0.0385055	YSR3	YKR053C	Dihydrosphingosine 1-phosphate phosphatase, membrane protein involved in sphingolipid metabolism; has similarity to Lcb3p
CAGL0M06831g	0.62469	0.0376655	CRZ1	YNL027W	Transcription factor that activates transcription of genes involved in stress response; nuclear localization is positively regulated by calcineurin-mediated dephosphorylation
CAGL0L04598g	0.614946	0.0415579	DCS2	YOR173W	Non-essential, stress induced regulatory protein; modulates m7G-oligoribonucleotide metabolism; inhibits Dcs1p; regulated by Msn2p, Msn4p, and the Ras-cAMP-cAPK signaling pathway; mutant has increased aneuploidy tolerance
CAGL0B02739g	0.61258	0.0431885	STE11	YLR362W	Signal transducing MEK kinase involved in pheromone response and pseudohyphal/invasive growth pathways where it phosphorylates Ste7p, and the high osmolarity response pathway, via phosphorylation of Pbs2p; regulated by Ste20p and Ste50p
CAGL0K03047g	0.60053	0.043721	ABF2	YMR072W	Mitochondrial DNA-binding protein involved in mitochondrial DNA replication and recombination, member of HMG1 DNA-binding protein family; activity may be regulated by protein kinase A phosphorylation
Downregulated genes
CAGL_ID	log2 (fold_change)	q_value	Sc ortholog	Sc ORF Name	Description
CAGL0M08558g	-4.26866	0.00526834
CAGL0I00418g	-3.99298	0.000701384	OLE1	YGL055W	Delta(9) fatty acid desaturase, required for monounsaturated fatty acid synthesis and for normal distribution of mitochondria
CAGL0K04609g	-3.92669	0.000701384	VHT1	YGR065C	High-affinity plasma membrane H+-biotin (vitamin H) symporter; mutation results in fatty acid auxotrophy; 12 transmembrane domain containing major facilitator subfamily member; mRNA levels negatively regulated by iron deprivation and biotin
CAGL0J11748g	-3.88159	0.000701384	PLB2	YMR006C	Phospholipase B (lysophospholipase) involved in phospholipid metabolism; displays transacylase activity in vitro; overproduction confers resistance to lysophosphatidylcholine
CAGL0F01793g	-3.73246	0.000701384	ERG3	YLR056W	C-5 sterol desaturase, catalyzes the introduction of a C-5(6) double bond into episterol, a precursor in ergosterol biosynthesis; mutants are viable, but cannot grow on non-fermentable carbon sources
CAGL0K12100g	-3.64826	0.000701384	HEM13	YDR044W	Coproporphyrinogen III oxidase, an oxygen requiring enzyme that catalyzes the sixth step in the heme biosynthetic pathway; transcription is repressed by oxygen and heme (via Rox1p and Hap1p)
CAGL0C02783g	-3.50184	0.0114116	SPO11	YHL022C	Meiosis-specific protein that initiates meiotic recombination by catalyzing the formation of double-strand breaks in DNA via a transesterification reaction; required for homologous chromosome pairing and synaptonemal complex formation
CAGL0I07491g	-3.35689	0.000701384	IZH4	YOL101C	Membrane protein involved in zinc ion homeostasis, member of the four-protein IZH family, expression induced by fatty acids and altered zinc levels; deletion reduces sensitivity to excess zinc; possible role in sterol metabolism
CAGL0K07007g	-3.34063	0.000701384	YBR238C	YBR238C	Mitochondrial membrane protein with similarity to Rmd9p; not required for respiratory growth but causes a synthetic respiratory defect in combination with rmd9 mutations; transcriptionally up-regulated by TOR; deletion increases life span
CAGL0B04433g	-3.17037	0.000701384	FUR4	YBR021W	Uracil permease, localized to the plasma membrane; expression is tightly regulated by uracil levels and environmental cues
CAGL0K09372g	-3.10943	0.000701384	MIG2	YGL209W	Protein containing zinc fingers, involved in repression, along with Mig1p, of SUC2 (invertase) expression by high levels of glucose; binds to Mig1p-binding sites in SUC2 promoter
CAGL0A02211g	-3.10663	0.000701384	HXT7	YDR342C	High-affinity glucose transporter of the major facilitator superfamily, nearly identical to Hxt6p, expressed at high basal levels relative to other HXTs, expression repressed by high glucose levels
CAGL0K11638g	-3.07563	0.000701384	DGR2	YKL121W	Protein of unknown function; null mutant is resistant to 2-deoxy-D-glucose and displays abnormally elongated buds
CAGL0G02453g	-3.06922	0.000701384	PTR2	YKR093W	Integral membrane peptide transporter, mediates transport of di- and tri-peptides; conserved protein that contains 12 transmembrane domains; PTR2 expression is regulated by the N-end rule pathway via repression by Cup9p
CAGL0F05115g	-3.05391	0.000701384	INA1	YLR413W	Putative protein of unknown function; YLR413W is not an essential gene
CAGL0H00572g	-3.05223	0.000701384	TDA4	YJR116W	Putative protein of unknown function; null mutant is sensitive to expression of the top1-T722A allele
CAGL0E01529g	-3.05153	0.000701384	PFK27	YOL136C	6-phosphofructo-2-kinase, catalyzes synthesis of fructose-2,6-bisphosphate; inhibited by phosphoenolpyruvate and sn-glycerol 3-phosphate, expression induced by glucose and sucrose, transcriptional regulation involves protein kinase A
CAGL0J09240g	-3.01486	0.000701384	LYS21	YDL131W	Homocitrate synthase isozyme, catalyzes the condensation of acetyl-CoA and alpha-ketoglutarate to form homocitrate, which is the first step in the lysine biosynthesis pathway; highly similar to the other isozyme, Lys20p
CAGL0C03289g	-2.95784	0.000701384	YBT1	YLL048C	Transporter of the ATP-binding cassette (ABC) family involved in bile acid transport; similar to mammalian bile transporters
CAGL0H09614g	-2.91112	0.000701384	TIR1	YER011W	Cell wall mannoprotein of the Srp1p/Tip1p family of serine-alanine-rich proteins; expression is downregulated at acidic pH and induced by cold shock and anaerobiosis; abundance is increased in cells cultured without shaking
CAGL0G04741g	-2.90243	0.000701384	LEU4	YNL104C	Alpha-isopropylmalate synthase (2-isopropylmalate synthase); the main isozyme responsible for the first step in the leucine biosynthesis pathway
CAGL0A02233g	-2.88486	0.000701384	HXT6	YDR343C	High-affinity glucose transporter of the major facilitator superfamily, nearly identical to Hxt7p, expressed at high basal levels relative to other HXTs, repression of expression by high glucose requires SNF3
CAGL0L01551g	-2.83412	0.000701384	SUR7	YML052W	Plasma membrane protein that localizes to furrow-like invaginations (MCC patches); component of eisosomes; associated with endocytosis, along with Pil1p and Lsp1p; sporulation and plasma membrane sphingolipid content are altered in mutants
CAGL0E04334g	-2.79957	0.000701384	ERG11	YHR007C	Lanosterol 14-alpha-demethylase; catalyzes the C-14 demethylation of lanosterol to form 4,4''-dimethyl cholesta-8,14,24-triene-3-beta-ol in the ergosterol biosynthesis pathway; member of the cytochrome P450 family; associated and coordinately regulated with the P450 reductase Ncp1p
CAGL0H04873g	-2.79825	0.000701384	STP3	YLR375W	Zinc-finger protein of unknown function, possibly involved in pre-tRNA splicing and in uptake of branched-chain amino acids
CAGL0E03850g	-2.7566	0.000701384	SDH2	YLL041C	Iron-sulfur protein subunit of succinate dehydrogenase (Sdh1p, Sdh2p, Sdh3p, Sdh4p), which couples the oxidation of succinate to the transfer of electrons to ubiquinone as part of the TCA cycle and the mitochondrial respiratory chain
CAGL0K01155g	-2.75465	0.000701384	YGR079W	YGR079W	Putative protein of unknown function; YGR079W is not an essential gene
CAGL0E05566g	-2.74575	0.000701384	TYE7	YOR344C	Serine-rich protein that contains a basic-helix-loop-helix (bHLH) DNA binding motif; binds E-boxes of glycolytic genes and contributes to their activation; may function as a transcriptional activator in Ty1-mediated gene expression
CAGL0K07183g	-2.7427	0.000701384
CAGL0G00462g	-2.73189	0.000701384	YGR273C	YGR273C	Putative protein of unknown function; expression downregulated by treatment with 8-methoxypsoralen plus UVA irradiation; YGR273C is not an essential gene
CAGL0I09108g	-2.72458	0.000701384	ESBP6	YNL125C	Protein with similarity to monocarboxylate permeases, appears not to be involved in transport of monocarboxylates such as lactate, pyruvate or acetate across the plasma membrane
CAGL0G02871g	-2.72181	0.0128751
CAGL0I00286g	-2.67062	0.000701384	HXT2	YMR011W	High-affinity glucose transporter of the major facilitator superfamily, expression is induced by low levels of glucose and repressed by high levels of glucose
CAGL0M12881g	-2.64368	0.000701384	URA1	YKL216W	Dihydroorotate dehydrogenase, catalyzes the fourth enzymatic step in the de novo biosynthesis of pyrimidines, converting dihydroorotic acid into orotic acid
CAGL0K12210g	-2.63745	0.000701384	YMC2	YBR104W	Mitochondrial protein, putative inner membrane transporter with a role in oleate metabolism and glutamate biosynthesis; member of the mitochondrial carrier (MCF) family; has similarity with Ymc1p
CAGL0J05390g	-2.63021	0.000701384
CAGL0M09471g	-2.59134	0.00742233	ATG16	YMR159C	Conserved protein that interacts with Atg12p-Atg5p conjugates to form Atg12p-Atg5p-Atg16p multimers, which localize to the pre-autophagosomal structure and are required for autophagy
CAGL0B02904g	-2.58932	0.000701384
CAGL0M03377g	-2.57093	0.000701384	GLC3	YEL011W	Glycogen branching enzyme, involved in glycogen accumulation; green fluorescent protein (GFP)-fusion protein localizes to the cytoplasm in a punctate pattern
CAGL0D00198g	-2.54719	0.000701384	BDH1	YAL060W	NAD-dependent (R,R)-butanediol dehydrogenase, catalyzes oxidation of (R,R)-2,3-butanediol to (3R)-acetoin, oxidation of meso-butanediol to (3S)-acetoin, and reduction of acetoin; enhances use of 2,3-butanediol as an aerobic carbon source
CAGL0K04477g	-2.53948	0.000701384	ERG25	YGR060W	C-4 methyl sterol oxidase, catalyzes the first of three steps required to remove two C-4 methyl groups from an intermediate in ergosterol biosynthesis; mutants accumulate the sterol intermediate 4,4-dimethylzymosterol
CAGL0A04169g	-2.53682	0.000701384	MMR1	YLR190W	Phosphorylated protein of the mitochondrial outer membrane, localizes only to mitochondria of the bud; interacts with Myo2p to mediate mitochondrial distribution to buds; mRNA is targeted to the bud via the transport system involving She2p
CAGL0H02695g	-2.53196	0.000701384	GLG1	YKR058W	Self-glucosylating initiator of glycogen synthesis, also glucosylates n-dodecyl-beta-D-maltoside; similar to mammalian glycogenin
CAGL0F02431g	-2.52131	0.000701384	ACO2	YJL200C	Putative mitochondrial aconitase isozyme; similarity to Aco1p, an aconitase required for the TCA cycle; expression induced during growth on glucose, by amino acid starvation via Gcn4p, and repressed on ethanol
CAGL0B00902g	-2.5188	0.000701384	HIS4	YCL030C	Multifunctional enzyme containing phosphoribosyl-ATP pyrophosphatase, phosphoribosyl-AMP cyclohydrolase, and histidinol dehydrogenase activities; catalyzes the second, third, ninth and tenth steps in histidine biosynthesis
CAGL0K06809g	-2.50814	0.000701384	YBR220C	YBR220C	Putative protein of unknown function; YBR220C is not an essential gene
CAGL0L09999g	-2.49346	0.0114116	IRC23	YOR044W	Putative protein of unknown function; green fluorescent protein (GFP)-fusion localizes to the ER; null mutant displays increased levels of spontaneous Rad52p foci
CAGL0F05687g	-2.45943	0.000701384	SND1	YDR186C	Putative protein of unknown function; may interact with ribosomes, based on co-purification experiments; green fluorescent protein (GFP)-fusion protein localizes to the cytoplasm
CAGL0F01463g	-2.39732	0.000701384	TIR2	YOR010C	Putative cell wall mannoprotein of the Srp1p/Tip1p family of serine-alanine-rich proteins; transcription is induced by cold shock and anaerobiosis
CAGL0F00605g	-2.38015	0.000701384	EMI2	YDR516C	Non-essential protein of unknown function required for transcriptional induction of the early meiotic-specific transcription factor IME1; required for sporulation; expression is regulated by glucose-repression transcription factors Mig1/2p
CAGL0H04455g	-2.36117	0.000701384	INP2	YMR163C	Peroxisome-specific receptor important for peroxisome inheritance; co-fractionates with peroxisome membranes and co-localizes with peroxisomes in vivo; physically interacts with the myosin V motor Myo2p; INP2 is not an essential gene
CAGL0H04037g	-2.33355	0.000701384	GAC1	YOR178C	Regulatory subunit for Glc7p type-1 protein phosphatase (PP1), tethers Glc7p to Gsy2p glycogen synthase, binds Hsf1p heat shock transcription factor, required for induction of some HSF-regulated genes under heat shock
CAGL0L02079g	-2.31886	0.000701384	CTP1	YBR291C	Mitochondrial inner membrane citrate transporter, member of the mitochondrial carrier family
CAGL0F01419g	-2.31093	0.000701384	AUS1	YOR011W	Plasma membrane sterol transporter of the ATP-binding cassette family; required, along with Pdr11p, for uptake of exogenous sterols and their incorporation into the plasma membrane; activity is stimulated by phosphatidylserine; sterol uptake is required for anaerobic growth because sterol biosynthesis requires oxygen
CAGL0G01012g	-2.30219	0.000701384	SPO77	YLR341W	Meiosis-specific protein of unknown function, required for spore wall formation during sporulation; dispensable for both nuclear divisions during meiosis
CAGL0K08206g	-2.29672	0.000701384	YGL140C	YGL140C	Putative protein of unknown function; non-essential gene; contains multiple predicted transmembrane domains
CAGL0B03993g	-2.291	0.000701384	ILV3	YJR016C	Dihydroxyacid dehydratase, catalyzes third step in the common pathway leading to biosynthesis of branched-chain amino acids
CAGL0L02915g	-2.28557	0.000701384	DED1	YOR204W	ATP-dependent DEAD (Asp-Glu-Ala-Asp)-box RNA helicase, required for translation initiation of all yeast mRNAs; mutations in human DEAD-box DBY are a frequent cause of male infertility
CAGL0D02134g	-2.25137	0.000701384	YKL133C	YKL133C	Putative protein of unknown function; has similarity to Mgr3p, but unlike MGR3, is not required for growth of cells lacking the mitochondrial genome (null mutation does not confer a petite-negative phenotype)
CAGL0D00418g	-2.20004	0.000701384	FAT3	YKL187C	Putative protein of unknown function; the authentic, non-tagged protein is detected in a phosphorylated state in highly purified mitochondria in high-throughput studies
CAGL0H08393g	-2.18627	0.000701384	BAP2	YBR068C	High-affinity leucine permease, functions as a branched-chain amino acid permease involved in the uptake of leucine, isoleucine and valine; contains 12 predicted transmembrane domains
CAGL0I03080g	-2.1732	0.000701384	URA3	YEL021W	Orotidine-5'-phosphate (OMP) decarboxylase, catalyzes the sixth enzymatic step in the de novo biosynthesis of pyrimidines, converting OMP into uridine monophosphate (UMP); converts 5-FOA into 5-fluorouracil, a toxic compound
CAGL0A01782g	-2.16423	0.000701384	HXT4	YHR092C	High-affinity glucose transporter of the major facilitator superfamily, expression is induced by low levels of glucose and repressed by high levels of glucose
CAGL0C00946g	-2.16297	0.00240041
CAGL0G04631g	-2.16217	0.000701384	IZH1	YDR492W	Membrane protein involved in zinc ion homeostasis, member of the four-protein IZH family; transcription is regulated directly by Zap1p, expression induced by zinc deficiency and fatty acids; deletion increases sensitivity to elevated zinc
CAGL0H09064g	-2.13738	0.000701384	FUR1	YHR128W	Uracil phosphoribosyltransferase, synthesizes UMP from uracil; involved in the pyrimidine salvage pathway
CAGL0F08173g	-2.12712	0.000701384	CPD1	YGR247W	Cyclic nucleotide phosphodiesterase, hydrolyzes ADP-ribose 1'', 2''-cyclic phosphate to ADP-ribose 1''-phosphate; may have a role in tRNA splicing; no detectable phenotype is conferred by null mutation or by overexpression
CAGL0I10384g	-2.10788	0.000701384	TPO2	YGR138C	Polyamine transport protein specific for spermine; localizes to the plasma membrane; transcription of TPO2 is regulated by Haa1p; member of the major facilitator superfamily
CAGL0E02519g	-2.10518	0.00387058	IZH2	YOL002C	Plasma membrane protein involved in zinc homeostasis and osmotin-induced apoptosis; transcription regulated by Zap1p, zinc and fatty acid levels; similar to mammalian adiponectins; deletion increases sensitivity to elevated zinc
CAGL0B03949g	-2.08274	0.00240041	SNG1	YGR197C	Protein involved in resistance to nitrosoguanidine (MNNG) and 6-azauracil (6-AU); expression is regulated by transcription factors involved in multidrug resistance
CAGL0J08184g	-2.0808	0.000701384	ALP1	YNL270C	Arginine transporter; expression is normally very low and it is unclear what conditions would induce significant expression
CAGL0F05577g	-2.07118	0.000701384	MSS116	YDR194C	DEAD-box protein required for efficient splicing of mitochondrial Group I and II introns; non-polar RNA helicase that also facilities strand annealing
CAGL0E06072g	-2.06581	0.000701384	YMR181C	YMR181C	Protein of unknown function; mRNA transcribed as part of a bicistronic transcript with a predicted transcriptional repressor RGM1/YMR182C; mRNA is destroyed by nonsense-mediated decay (NMD); YMR181C is not an essential gene
CAGL0J06050g	-2.02576	0.000701384	YGP1	YNL160W	Cell wall-related secretory glycoprotein; induced by nutrient deprivation-associated growth arrest and upon entry into stationary phase; may be involved in adaptation prior to stationary phase entry; has similarity to Sps100p
CAGL0K04367g	-2.02387	0.000701384	MUP1	YGR055W	High affinity methionine permease, integral membrane protein with 13 putative membrane-spanning regions; also involved in cysteine uptake
CAGL0K07458g	-2.02121	0.000701384	YPK1	YKL126W	Serine/threonine protein kinase that phosphorylates and downregulates flippase activator Fpk1p; mutations affect receptor-mediated endocytosis and sphingolipid-mediated and cell integrity signaling pathways; homolog of mammalian kinase SGK
CAGL0B03047g	-2.00108	0.000701384	ILV5	YLR355C	Bifunctional acetohydroxyacid reductoisomerase and mtDNA binding protein; involved in branched-chain amino acid biosynthesis and maintenance of wild-type mitochondrial DNA; found in mitochondrial nucleoids
CAGL0G04499g	-2.00085	0.000701384	SET4	YJL105W	Protein of unknown function, contains a SET domain
CAGL0K06787g	-2.0008	0.000701384	PYC2	YBR218C	Pyruvate carboxylase isoform, cytoplasmic enzyme that converts pyruvate to oxaloacetate; highly similar to isoform Pyc1p but differentially regulated; mutations in the human homolog are associated with lactic acidosis
CAGL0K01067g	-1.99377	0.00240041	TOM20	YGR082W	Component of the TOM (translocase of outer membrane) complex responsible for recognition and initial import steps for all mitochondrially directed proteins; acts as a receptor for incoming precursor proteins
CAGL0K01771g	-1.98621	0.000701384	YAT1	YAR035W	Outer mitochondrial carnitine acetyltransferase, minor ethanol-inducible enzyme involved in transport of activated acyl groups from the cytoplasm into the mitochondrial matrix; phosphorylated
CAGL0B03421g	-1.97496	0.00742233	HAP1	YLR256W	Zinc finger transcription factor involved in the complex regulation of gene expression in response to levels of heme and oxygen; the S288C sequence differs from other strain backgrounds due to a Ty1 insertion in the carboxy terminus
CAGL0A01474g	-1.95707	0.000701384	SCW11	YGL028C	Cell wall protein with similarity to glucanases; may play a role in conjugation during mating based on its regulation by Ste12p
CAGL0G00308g	-1.95662	0.0078301	SCW4	YGR279C	Cell wall protein with similarity to glucanases; scw4 scw10 double mutants exhibit defects in mating
CAGL0I04708g	-1.95201	0.000701384	PDX3	YBR035C	Pyridoxine (pyridoxamine) phosphate oxidase, has homologs in E. coli and Myxococcus xanthus; transcription is under the general control of nitrogen metabolism
CAGL0G06732g	-1.94513	0.000701384	LEU9	YOR108W	Alpha-isopropylmalate synthase II (2-isopropylmalate synthase), catalyzes the first step in the leucine biosynthesis pathway; the minor isozyme, responsible for the residual alpha-IPMS activity detected in a leu4 null mutant
CAGL0C02893g	-1.94396	0.000701384	HRK1	YOR267C	Protein kinase implicated in activation of the plasma membrane H(+)-ATPase Pma1p in response to glucose metabolism; plays a role in ion homeostasis
CAGL0I04994g	-1.93888	0.000701384	MET6	YER091C	Cobalamin-independent methionine synthase, involved in methionine biosynthesis and regeneration; requires a minimum of two glutamates on the methyltetrahydrofolate substrate, similar to bacterial metE homologs
CAGL0K07788g	-1.93804	0.000701384	LYS2	YBR115C	Alpha aminoadipate reductase, catalyzes the reduction of alpha-aminoadipate to alpha-aminoadipate 6-semialdehyde, which is the fifth step in biosynthesis of lysine; activation requires posttranslational phosphopantetheinylation by Lys5p
CAGL0J11396g	-1.93535	0.000701384	SWT21	YNL187W	Protein involved in mRNA splicing; contains a consensus nuclear export signal (NES) sequence similar to the consensus sequence recognized by Crm1p; interacts genetically with Prp40p and Tgs1p; contains WD40 repeats
CAGL0L13431g	-1.93279	0.000701384
CAGL0D04620g	-1.92511	0.00434505	CLB2	YPR119W	B-type cyclin involved in cell cycle progression; activates Cdc28p to promote the transition from G2 to M phase; accumulates during G2 and M, then targeted via a destruction box motif for ubiquitin-mediated degradation by the proteasome
CAGL0I04328g	-1.91282	0.000701384	YJL133C-A	YJL133C-A	Putative protein of unknown function; the authentic, non-tagged protein is detected in highly purified mitochondria in high-throughput studies
CAGL0K12254g	-1.91064	0.000701384	VID24	YBR105C	Peripheral membrane protein located at Vid (vacuole import and degradation) vesicles; regulates fructose-1,6-bisphosphatase (FBPase) targeting to the vacuole; promotes proteasome-dependent catabolite degradation of FBPase
CAGL0E01705g	-1.89965	0.000701384	MDH2	YOL126C	Cytoplasmic malate dehydrogenase, one of three isozymes that catalyze interconversion of malate and oxaloacetate; involved in the glyoxylate cycle and gluconeogenesis during growth on two-carbon compounds; interacts with Pck1p and Fbp1
CAGL0L09383g	-1.89646	0.000701384	SUT2	YPR009W	Putative transcription factor; multicopy suppressor of mutations that cause low activity of the cAMP/protein kinase A pathway; highly similar to Sut1p
CAGL0C01595g	-1.8873	0.000701384	HIS7	YBR248C	Imidazole glycerol phosphate synthase (glutamine amidotransferase:cyclase), catalyzes the fifth and sixth steps of histidine biosynthesis and also produces 5-aminoimidazole-4-carboxamide ribotide (AICAR), a purine precursor
CAGL0L06138g	-1.87538	0.000701384	TPN1	YGL186C	Plasma membrane pyridoxine (vitamin B6) transporter; member of the purine-cytosine permease subfamily within the major facilitator superfamily; proton symporter with similarity to Fcy21p, Fcy2p, and Fcy22p
CAGL0J09922g	-1.87341	0.000701384	SUN4	YNL066W	Cell wall protein related to glucanases, possibly involved in cell wall septation; member of the SUN family
CAGL0L03846g	-1.84603	0.000701384	DBP2	YNL112W	Essential ATP-dependent RNA helicase of the DEAD-box protein family, involved in nonsense-mediated mRNA decay and rRNA processing
CAGL0C01243g	-1.83238	0.000701384	HIS5	YIL116W	Histidinol-phosphate aminotransferase, catalyzes the seventh step in histidine biosynthesis; responsive to general control of amino acid biosynthesis; mutations cause histidine auxotrophy and sensitivity to Cu, Co, and Ni salts
CAGL0C03575g	-1.8292	0.000701384	AGA1	YNR044W	Anchorage subunit of a-agglutinin of a-cells, highly O-glycosylated protein with N-terminal secretion signal and C-terminal signal for addition of GPI anchor to cell wall, linked to adhesion subunit Aga2p via two disulfide bonds
CAGL0A04807g	-1.81947	0.000701384	RPN12	YFR052W	Subunit of the 19S regulatory particle of the 26S proteasome lid; synthetically lethal with RPT1, which is an ATPase component of the 19S regulatory particle; physically interacts with Nob1p and Rpn3p
CAGL0G08624g	-1.80831	0.000701384	QDR1	YIL120W	Multidrug transporter of the major facilitator superfamily, required for resistance to quinidine, ketoconazole, fluconazole, and barban
CAGL0K10626g	-1.8069	0.000701384	GSY1	YFR015C	Glycogen synthase with similarity to Gsy2p, the more highly expressed yeast homolog; expression induced by glucose limitation, nitrogen starvation, environmental stress, and entry into stationary phase
CAGL0M05445g	-1.7973	0.000701384	COS111	YBR203W	Protein required for resistance to the antifungal drug ciclopirox olamine; not related to the subtelomerically-encoded COS family; the authentic, non-tagged protein is detected in highly purified mitochondria in high-throughput studies
CAGL0L12606g	-1.78948	0.000701384	ISM1	YPL040C	Mitochondrial isoleucyl-tRNA synthetase, null mutant is deficient in respiratory growth
CAGL0I03322g	-1.78733	0.000701384	ECM10	YEL030W	Heat shock protein of the Hsp70 family, localized in mitochondrial nucleoids, plays a role in protein translocation, interacts with Mge1p in an ATP-dependent manner; overexpression induces extensive mitochondrial DNA aggregations
CAGL0J03212g	-1.78327	0.0218394	ALD5	YER073W	Mitochondrial aldehyde dehydrogenase, involved in regulation or biosynthesis of electron transport chain components and acetate formation; activated by K+; utilizes NADP+ as the preferred coenzyme; constitutively expressed
CAGL0H07997g	-1.77387	0.0300673	KNH1	YDL049C	Protein with similarity to Kre9p, which is involved in cell wall beta 1,6-glucan synthesis; overproduction suppresses growth defects of a kre9 null mutant; required for propionic acid resistance
CAGL0K07293g	-1.76718	0.000701384	FAA4	YMR246W	Long chain fatty acyl-CoA synthetase, activates imported fatty acids with a preference for C12:0-C16:0 chain lengths; functions in long chain fatty acid import; important for survival during stationary phase; localized to lipid particles
CAGL0I06831g	-1.7669	0.000701384	COX15	YER141W	Protein required for the hydroxylation of heme O to form heme A, which is an essential prosthetic group for cytochrome c oxidase
CAGL0I07711g	-1.76308	0.000701384	SPO21	YOL091W	Component of the meiotic outer plaque of the spindle pole body, involved in modifying the meiotic outer plaque that is required prior to prospore membrane formation
CAGL0I05918g	-1.76222	0.000701384	TIM17	YJL143W	Essential subunit of the Translocase of the Inner Mitochondrial membrane (TIM23 complex); with Tim23p, contributes to the architecture and function of the import channel; may link the import motor to the core TIM23 complex
CAGL0J08162g	-1.73916	0.000701384	LYP1	YNL268W	Lysine permease; one of three amino acid permeases (Alp1p, Can1p, Lyp1p) responsible for uptake of cationic amino acids
CAGL0M01892g	-1.7381	0.000701384	ECM8	YBR076W	Non-essential protein of unknown function
CAGL0B04851g	-1.73801	0.000701384	BUD3	YCL014W	Protein involved in bud-site selection and required for axial budding pattern; localizes with septins to bud neck in mitosis and may constitute an axial landmark for next round of budding
CAGL0K09350g	-1.73361	0.000701384	SIP2	YGL208W	One of three beta subunits of the Snf1 serine/threonine protein kinase complex involved in the response to glucose starvation; null mutants exhibit accelerated aging; N-myristoylprotein localized to the cytoplasm and the plasma membrane
CAGL0A01199g	-1.73123	0.000701384	DIP5	YPL265W	Dicarboxylic amino acid permease, mediates high-affinity and high-capacity transport of L-glutamate and L-aspartate; also a transporter for Gln, Asn, Ser, Ala, and Gly
CAGL0H05995g	-1.7221	0.00387058	AIM2	YAL049C	Cytoplasmic protein involved in mitochondrial function or organization; null mutant displays reduced frequency of mitochondrial genome loss; potential Hsp82p interactor
CAGL0H05379g	-1.71503	0.000701384	GCR1	YPL075W	Transcriptional activator of genes involved in glycolysis; DNA-binding protein that interacts and functions with the transcriptional activator Gcr2p
CAGL0C01573g	-1.71036	0.000701384	ARO4	YBR249C	3-deoxy-D-arabino-heptulosonate-7-phosphate (DAHP) synthase, catalyzes the first step in aromatic amino acid biosynthesis and is feedback-inhibited by tyrosine or high concentrations of phenylalanine or tryptophan
CAGL0J02706g	-1.70375	0.0110314	MEI4	YER044C-A	Meiosis-specific protein involved in double-strand break formation during meiotic recombination; required for chromosome synapsis and production of viable spores
CAGL0M04301g	-1.70306	0.000701384	ZRT2	YLR130C	Low-affinity zinc transporter of the plasma membrane; transcription is induced under low-zinc conditions by the Zap1p transcription factor
CAGL0H09592g	-1.69854	0.00387058	TIR1
CAGL0J02882g	-1.69459	0.000701384	HOM3	YER052C	Aspartate kinase (L-aspartate 4-P-transferase); cytoplasmic enzyme that catalyzes the first step in the common pathway for methionine and threonine biosynthesis; expression regulated by Gcn4p and the general control of amino acid synthesis
CAGL0K03465g	-1.6895	0.000701384	ILV2	YMR108W	Acetolactate synthase, catalyses the first common step in isoleucine and valine biosynthesis and is the target of several classes of inhibitors, localizes to the mitochondria; expression of the gene is under general amino acid control
CAGL0M07271g	-1.68127	0.000701384	GRX5	YPL059W	Hydroperoxide and superoxide-radical responsive glutathione-dependent oxidoreductase; mitochondrial matrix protein involved in the synthesis/assembly of iron-sulfur centers; monothiol glutaredoxin subfamily member along with Grx3p and Grx4p
CAGL0I09086g	-1.67135	0.000701384	ESBP6
CAGL0F06413g	-1.66395	0.000701384	FET3	YMR058W	Ferro-O2-oxidoreductase required for high-affinity iron uptake and involved in mediating resistance to copper ion toxicity, belongs to class of integral membrane multicopper oxidases
CAGL0J03916g	-1.6569	0.000701384	HES1	YOR237W	Protein implicated in the regulation of ergosterol biosynthesis; one of a seven member gene family with a common essential function and non-essential unique functions; similar to human oxysterol binding protein (OSBP)
CAGL0I10626g	-1.65313	0.000701384	YGR125W	YGR125W	Putative protein of unknown function; deletion mutant has decreased rapamycin resistance but normal wormannin resistance; green fluorescent protein (GFP)-fusion protein localizes to the vacuole
CAGL0H10142g	-1.65136	0.000701384	ARO3	YDR035W	3-deoxy-D-arabino-heptulosonate-7-phosphate (DAHP) synthase, catalyzes the first step in aromatic amino acid biosynthesis and is feedback-inhibited by phenylalanine or high concentration of tyrosine or tryptophan
CAGL0I06743g	-1.64724	0.000701384	FTR1	YER145C	High affinity iron permease involved in the transport of iron across the plasma membrane; forms complex with Fet3p; expression is regulated by iron
CAGL0L10868g	-1.63703	0.000701384	FSF1	YOR271C	Putative protein, predicted to be an alpha-isopropylmalate carrier; belongs to the sideroblastic-associated protein family; non-tagged protein is detected in purified mitochondria; likely to play a role in iron homeostasis
CAGL0I08723g	-1.63087	0.00240041	MSM1	YGR171C	Mitochondrial methionyl-tRNA synthetase (MetRS), functions as a monomer in mitochondrial protein synthesis; functions similarly to cytoplasmic MetRS although the cytoplasmic form contains a zinc-binding domain not found in Msm1p
CAGL0B03971g	-1.62184	0.000701384	YJR015W	YJR015W	Putative protein of unknown function; localizes to the endoplasmic reticulum and cytoplasm; predicted to encode a membrane transporter based on phylogenetic analysis; YJR015W is a non-essential gene
CAGL0D05940g	-1.62023	0.000701384	ERG1	YGR175C	Squalene epoxidase, catalyzes the epoxidation of squalene to 2,3-oxidosqualene; plays an essential role in the ergosterol-biosynthesis pathway and is the specific target of the antifungal drug terbinafine
CAGL0C01419g	-1.62002	0.0110314	MRN1	YPL184C	RNA-binding protein proposed to be involved in translational regulation; binds specific categories of mRNAs, including those that contain upstream open reading frames (uORFs) and internal ribosome entry sites (IRES)
CAGL0F07865g	-1.61611	0.0117935	UPC2	YDR213W	Sterol regulatory element binding protein, induces transcription of sterol biosynthetic genes and of DAN/TIR gene products; Ecm22p homolog; relocates from intracellular membranes to perinuclear foci on sterol depletion
CAGL0L06094g	-1.59885	0.000701384	STR3	YGL184C	Peroxisomal cystathionine beta-lyase, converts cystathionine into homocysteine; may be redox regulated by Gto1p
CAGL0H03905g	-1.59559	0.000701384	ILV6	YCL009C	Regulatory subunit of acetolactate synthase, which catalyzes the first step of branched-chain amino acid biosynthesis; enhances activity of the Ilv2p catalytic subunit, localizes to mitochondria
CAGL0L06732g	-1.59063	0.000701384	MRPS9	YBR146W	Mitochondrial ribosomal protein of the small subunit
CAGL0J04950g	-1.59005	0.000701384	IRC8	YJL051W	Bud tip localized protein of unknown function; mRNA is targeted to the bud by a She2p dependent transport system; mRNA is cell cycle regulated via Fkh2p, peaking in G2/M phase; null mutant displays increased levels of spontaneous Rad52p foc
CAGL0L00759g	-1.57825	0.00526834	HIS1	YER055C	ATP phosphoribosyltransferase, a hexameric enzyme, catalyzes the first step in histidine biosynthesis; mutations cause histidine auxotrophy and sensitivity to Cu, Co, and Ni salts; transcription is regulated by general amino acid control
CAGL0J04048g	-1.57079	0.000701384	ISU2	YOR226C	Conserved protein of the mitochondrial matrix, required for synthesis of mitochondrial and cytosolic iron-sulfur proteins, performs a scaffolding function in mitochondria during Fe/S cluster assembly; isu1 isu2 double mutant is inviable
CAGL0E03916g	-1.57066	0.000701384	GUT1	YHL032C	Glycerol kinase, converts glycerol to glycerol-3-phosphate; glucose repression of expression is mediated by Adr1p and Ino2p-Ino4p; derepression of expression on non-fermentable carbon sources is mediated by Opi1p and Rsf1p
CAGL0D02178g	-1.56958	0.000701384	TAT2	YOL020W	High affinity tryptophan and tyrosine permease, overexpression confers FK506 and FTY720 resistance
CAGL0H06435g	-1.56932	0.000701384	ECM19	YLR390W	Putative protein of unknown function; the authentic, non-tagged protein is detected in highly purified mitochondria in high-throughput studies
CAGL0I05566g	-1.56897	0.000701384	TIM23	YNR017W	Essential component of the Translocase of the Inner Mitochondrial membrane (TIM23 complex); involved in protein import into mitochondrial matrix and inner membrane; with Tim17p, contributes to architecture and function of the import channel
CAGL0H05005g	-1.56778	0.000701384	CSR1	YLR380W	Phosphatidylinositol transfer protein with a potential role in regulating lipid and fatty acid metabolism under heme-depleted conditions; interacts specifically with thioredoxin peroxidase; may have a role in oxidative stress resistance
CAGL0H06699g	-1.56436	0.000701384	GUT2	YIL155C	Mitochondrial glycerol-3-phosphate dehydrogenase; expression is repressed by both glucose and cAMP and derepressed by non-fermentable carbon sources in a Snf1p, Rsf1p, Hap2/3/4/5 complex dependent manner
CAGL0A01804g	-1.56341	0.000701384	HXT1	YHR094C	Low-affinity glucose transporter of the major facilitator superfamily, expression is induced by Hxk2p in the presence of glucose and repressed by Rgt1p when glucose is limiting
CAGL0D02530g	-1.56295	0.000701384	EGT2	YNL327W	Glycosylphosphatidylinositol (GPI)-anchored cell wall endoglucanase required for proper cell separation after cytokinesis, expression is activated by Swi5p and tightly regulated in a cell cycle-dependent manner
CAGL0I10604g	-1.56261	0.000701384	YGR126W	YGR126W	Putative protein of unknown function; green fluorescent protein (GFP)-fusion protein localizes to both the cytoplasm and the nucleus and is induced in response to the DNA-damaging agent MMS
CAGL0L10362g	-1.56259	0.000701384	YOR062C	YOR062C	Protein of unknown function; similar to YKR075Cp and Reg1p; expression regulated by glucose and Rgt1p; GFP-fusion protein is induced in response to the DNA-damaging agent MMS
CAGL0K11968g	-1.55528	0.000701384	EHD3	YDR036C	3-hydroxyisobutyryl-CoA hydrolase, member of a family of enoyl-CoA hydratase/isomerases; non-tagged protein is detected in highly purified mitochondria in high-throughput studies; phosphorylated; mutation affects fluid-phase endocytosis
CAGL0D04092g	-1.55354	0.00614934	DOG2	YHR043C	2-deoxyglucose-6-phosphate phosphatase, member of a family of low molecular weight phosphatases, similar to Dog1p, induced by oxidative and osmotic stress, confers 2-deoxyglucose resistance when overexpressed
CAGL0K11880g	-1.55215	0.000701384	MRH1	YDR033W	Protein that localizes primarily to the plasma membrane, also found at the nuclear envelope; the authentic, non-tagged protein is detected in mitochondria in a phosphorylated state; has similarity to Hsp30p and Yro2p
CAGL0D00462g	-1.54114	0.000701384	ASH1	YKL185W	Zinc-finger inhibitor of HO transcription; mRNA is localized and translated in the distal tip of anaphase cells, resulting in accumulation of Ash1p in daughter cell nuclei and inhibition of HO expression; potential Cdc28p substrate
CAGL0L00561g	-1.53617	0.022841	SSO1	YPL232W	Plasma membrane t-SNARE involved in fusion of secretory vesicles at the plasma membrane and in vesicle fusion during sporulation; forms a complex with Sec9p that binds v-SNARE Snc2p; syntaxin homolog; functionally redundant with Sso2p
CAGL0I06380g	-1.53407	0.000701384	RPM2	YML091C	Protein subunit of mitochondrial RNase P, has roles in nuclear transcription, cytoplasmic and mitochondrial RNA processing, and mitochondrial translation; distributed to mitochondria, cytoplasmic processing bodies, and the nucleus
CAGL0D02310g	-1.52604	0.000701384	MSC6	YOR354C	Protein of unknown function; mutant is defective in directing meiotic recombination events to homologous chromatids; the authentic, non-tagged protein is detected in highly purified mitochondria in high-throughput studies
CAGL0G01210g	-1.52286	0.000701384	NIT3	YLR351C	Nit protein, one of two proteins in S. cerevisiae with similarity to the Nit domain of NitFhit from fly and worm and to the mouse and human Nit protein which interacts with the Fhit tumor suppressor; nitrilase superfamily member
CAGL0E03245g	-1.51826	0.000701384	NSR1	YGR159C	Nucleolar protein that binds nuclear localization sequences, required for pre-rRNA processing and ribosome biogenesis
CAGL0I04796g	-1.51708	0.000701384	SCO2	YBR024W	Protein anchored to the mitochondrial inner membrane, similar to Sco1p and may have a redundant function with Sco1p in delivery of copper to cytochrome c oxidase; interacts with Cox2p
CAGL0J08294g	-1.51426	0.0471214	BOR1	YNL275W	Boron efflux transporter of the plasma membrane; binds HCO3-, I-, Br-, NO3- and Cl-; has similarity to the characterized boron efflux transporter A. thaliana BOR1
CAGL0L09911g	-1.506	0.000701384	HPF1	YOL155C	Haze-protective mannoprotein that reduces the particle size of aggregated proteins in white wines
CAGL0M05401g	-1.50393	0.00434505	YBR201C-A	YBR201C-A	Putative protein of unknown function
CAGL0L02937g	-1.50185	0.000701384	HIS3	YOR202W	Imidazoleglycerol-phosphate dehydratase, catalyzes the sixth step in histidine biosynthesis; mutations cause histidine auxotrophy and sensitivity to Cu, Co, and Ni salts; transcription is regulated by general amino acid control via Gcn4p
CAGL0M11088g	-1.50104	0.000701384
CAGL0K01507g	-1.49938	0.000701384	GPR1	YDL035C	Plasma membrane G protein coupled receptor (GPCR) that interacts with the heterotrimeric G protein alpha subunit, Gpa2p, and with Plc1p; sensor that integrates nutritional signals with the modulation of cell fate via PKA and cAMP synthesis
CAGL0G04609g	-1.49531	0.000701384	PKH1	YDR490C	Serine/threonine protein kinase involved in sphingolipid-mediated signaling pathway that controls endocytosis; activates Ypk1p and Ykr2p, components of signaling cascade required for maintenance of cell wall integrity; redundant with Pkh2p
CAGL0G09581g	-1.4951	0.000701384	TUF1	YOR187W	Mitochondrial translation elongation factor Tu; comprises both GTPase and guanine nucleotide exchange factor activities, while these activities are found in separate proteins in S. pombe and humans
CAGL0E04840g	-1.49342	0.0353633	SPR28	YDR218C	Sporulation-specific homolog of the yeast CDC3/10/11/12 family of bud neck microfilament genes; meiotic septin expressed at high levels during meiotic divisions and ascospore formation
CAGL0D06688g	-1.4921	0.000701384	ALD4	YOR374W	Mitochondrial aldehyde dehydrogenase, required for growth on ethanol and conversion of acetaldehyde to acetate; phosphorylated; activity is K+ dependent; utilizes NADP+ or NAD+ equally as coenzymes; expression is glucose repressed
CAGL0J03850g	-1.48566	0.000701384	MGE1	YOR232W	Mitochondrial matrix cochaperone, acts as a nucleotide release factor for Ssc1p in protein translocation and folding; also acts as cochaperone for Ssq1p in folding of Fe-S cluster proteins; homolog of E. coli GrpE
CAGL0F07359g	-1.48389	0.000701384	YGL117W	YGL117W	Putative protein of unknown function
CAGL0J03894g	-1.47949	0.000701384	DFR1	YOR236W	Dihydrofolate reductase, part of the dTTP biosynthetic pathway, involved in folate metabolism, possibly required for mitochondrial function
CAGL0I05720g	-1.47629	0.000701384	TOM40	YMR203W	Component of the TOM (translocase of outer membrane) complex responsible for recognition and initial import steps for all mitochondrially directed proteins; constitutes the core element of the protein conducting pore
CAGL0F06693g	-1.47427	0.000701384	TIM10	YHR005C-A	Essential protein of the mitochondrial intermembrane space, forms a complex with Tim9p (TIM10 complex) that delivers hydrophobic proteins to the TIM22 complex for insertion into the inner membrane
CAGL0L04642g	-1.46833	0.000701384	ALE1	YOR175C	Broad-specificity lysophospholipid acyltransferase, part of MBOAT family of membrane-bound O-acyltransferases; key component of Lands cycle; may have role in fatty acid exchange at sn-2 position of mature glycerophospholipids
CAGL0J11638g	-1.46746	0.00340117	CDC5	YMR001C	Polo-like kinase with multiple functions in mitosis and cytokinesis through substrate phosphorylation, also functions in adaptation to DNA damage during meiosis; has similarity to Xenopus Plx1 and S. pombe Plo1p; possible Cdc28p substrate
CAGL0C05115g	-1.46414	0.000701384	ARG1	YOL058W	Arginosuccinate synthetase, catalyzes the formation of L-argininosuccinate from citrulline and L-aspartate in the arginine biosynthesis pathway; potential Cdc28p substrate
CAGL0H10076g	-1.4605	0.000701384	YRO2	YBR054W	Protein of unknown function with similarity to archaeal rhodopsins; the authentic, non-tagged protein is detected in a phosphorylated state in highly purified mitochondria in high-throughput studies; transcriptionally regulated by Haa1p
CAGL0B04213g	-1.45745	0.000701384	RGC1	YPR115W	Pleckstrin homology domain containing protein proposed to function as a glycerol channel activator; paralogous to Ask10p; green fluorescent protein (GFP)-fusion protein localizes to the cytoplasm
CAGL0F03685g	-1.45707	0.000701384	COX10	YPL172C	Heme A:farnesyltransferase, catalyzes the first step in the conversion of protoheme to the heme A prosthetic group required for cytochrome c oxidase activity; human ortholog is associated with mitochondrial disorders
CAGL0L10714g	-1.45194	0.000701384	ERG2	YMR202W	C-8 sterol isomerase, catalyzes the isomerization of the delta-8 double bond to the delta-7 position at an intermediate step in ergosterol biosynthesis
CAGL0I10648g	-1.45151	0.000701384	ASN2	YGR124W	Asparagine synthetase, isozyme of Asn1p; catalyzes the synthesis of L-asparagine from L-aspartate in the asparagine biosynthetic pathway
CAGL0F05995g	-1.44833	0.000701384	MSN2	YMR037C	Transcriptional activator related to Msn4p; activated in stress conditions, which results in translocation from the cytoplasm to the nucleus; binds DNA at stress response elements of responsive genes, inducing gene expression
CAGL0I01804g	-1.4381	0.0257288	MRPL6	YHR147C	Mitochondrial ribosomal protein of the large subunit
CAGL0M12012g	-1.43616	0.000701384	CYC3	YAL039C	Cytochrome c heme lyase (holocytochrome c synthase), attaches heme to apo-cytochrome c (Cyc1p or Cyc7p) in the mitochondrial intermembrane space; human ortholog may have a role in microphthalmia with linear skin defects (MLS)
CAGL0F08217g	-1.42542	0.00866483	RIE1	YGR250C	Putative RNA binding protein; localizes to stress granules induced by glucose deprivation; interacts with Rbg1p in a two-hybrid
CAGL0F05863g	-1.4242	0.000701384	SDH4	YDR178W	Membrane anchor subunit of succinate dehydrogenase (Sdh1p, Sdh2p, Sdh3p, Sdh4p), which couples the oxidation of succinate to the transfer of electrons to ubiquinone as part of the TCA cycle and the mitochondrial respiratory chain
CAGL0F04499g	-1.42118	0.000701384	FUI1	YBL042C	High affinity uridine permease, localizes to the plasma membrane; also mediates low but significant transport of the cytotoxic nucleoside analog 5-fluorouridine; not involved in uracil transport
CAGL0M03795g	-1.4205	0.000701384	HRP1	YOL123W	Subunit of cleavage factor I, a five-subunit complex required for the cleavage and polyadenylation of pre-mRNA 3' ends; RRM-containing heteronuclear RNA binding protein and hnRNPA/B family member that binds to poly (A) signal sequences
CAGL0F03003g	-1.42004	0.000701384	HKR1	YDR420W	Mucin family member that functions as an osmosensor in the Sho1p-mediated HOG pathway with Msb2p; proposed to be a negative regulator of filamentous growth; mutant displays defects in beta-1,3 glucan synthesis and bud site selection
CAGL0I07843g	-1.41667	0.000701384	ADH1	YOL086C	Alcohol dehydrogenase, fermentative isozyme active as homo- or heterotetramers; required for the reduction of acetaldehyde to ethanol, the last step in the glycolytic pathway
CAGL0J01800g	-1.41304	0.000701384
CAGL0I10791g	-1.40839	0.000701384	ARG3	YJL088W	Ornithine carbamoyltransferase (carbamoylphosphate:L-ornithine carbamoyltransferase), catalyzes the sixth step in the biosynthesis of the arginine precursor ornithine
CAGL0I10747g	-1.4022	0.000701384	MEP1	YGR121C	Ammonium permease; belongs to a ubiquitous family of cytoplasmic membrane proteins that transport only ammonium (NH4+); expression is under the nitrogen catabolite repression regulation
CAGL0J09900g	-1.40022	0.000701384	POR1	YNL055C	Mitochondrial porin (voltage-dependent anion channel), outer membrane protein required for the maintenance of mitochondrial osmotic stability and mitochondrial membrane permeability; phosphorylated
CAGL0M03025g	-1.39419	0.000701384	CAT8	YMR280C	Zinc cluster transcriptional activator necessary for derepression of a variety of genes under non-fermentative growth conditions, active after diauxic shift, binds carbon source responsive elements
CAGL0J01661g	-1.39359	0.000701384	YPR011C	YPR011C	Putative transporter, member of the mitochondrial carrier family; the authentic, non-tagged protein is detected in highly purified mitochondria in high-throughput studies
CAGL0K05357g	-1.39286	0.000701384	GLN1	YPR035W	Glutamine synthetase (GS), synthesizes glutamine from glutamate and ammonia; with Glt1p, forms the secondary pathway for glutamate biosynthesis from ammonia; expression regulated by nitrogen source and by amino acid limitation
CAGL0L11506g	-1.39196	0.000701384	HMG1	YML075C	One of two isozymes of HMG-CoA reductase that catalyzes the conversion of HMG-CoA to mevalonate, which is a rate-limiting step in sterol biosynthesis; localizes to the nuclear envelope; overproduction induces the formation of karmellae
CAGL0I04818g	-1.38916	0.000701384	CHS2	YBR038W	Chitin synthase II; catalyzes transfer of N-acetylglucosamine (GlcNAc) to chitin upon activation of zymogenic form; required for chitin synthesis in the primary septum during cytokinesis; localization regulated by Cdk1p during mitosis
CAGL0F03641g	-1.38564	0.000701384	YML018C	YML018C	Putative protein of unknown function; green fluorescent protein (GFP)-fusion protein localizes to the membrane of the vacuole; physical interaction with Atg27p suggests a possible role in autophagy; YML018C is not an essential gene
CAGL0A02574g	-1.38555	0.000701384	TRP4	YDR354W	Anthranilate phosphoribosyl transferase of the tryptophan biosynthetic pathway, catalyzes the phosphoribosylation of anthranilate, subject to the general control system of amino acid biosynthesis
CAGL0A03344g	-1.38256	0.000701384	ASI3	YNL008C	Putative integral membrane E3 ubiquitin ligase; acts with Asi1p and Asi2p to ensure the fidelity of SPS-sensor signalling by maintaining the dormant repressed state of gene expression in the absence of inducing signals
CAGL0M13013g	-1.38235	0.00866483	OAR1	YKL055C	Mitochondrial 3-oxoacyl-[acyl-carrier-protein] reductase, may comprise a type II mitochondrial fatty acid synthase along with Mct1p
CAGL0G08019g	-1.37438	0.000701384	YDR090C	YDR090C	Putative protein of unknown function
CAGL0J10868g	-1.37376	0.001871	HTD2	YHR067W	Mitochondrial 3-hydroxyacyl-thioester dehydratase involved in fatty acid biosynthesis, required for respiratory growth and for normal mitochondrial morphology
CAGL0M09614g	-1.37257	0.000701384	AIM36	YMR157C	Protein of unknown function; null mutant displays reduced respiratory growth and elevated frequency of mitochondrial genome loss; the authentic, non-tagged protein is detected in purified mitochondria in high-throughput studies
CAGL0H07337g	-1.37216	0.000701384
CAGL0F09207g	-1.36086	0.000701384	BAT1	YHR208W	Mitochondrial branched-chain amino acid (BCAA) aminotransferase, preferentially involved in BCAA biosynthesis; homolog of murine ECA39; highly expressed during logarithmic phase and repressed during stationary phase
CAGL0G08448g	-1.35998	0.000701384	THI7	YLR237W	Plasma membrane transporter responsible for the uptake of thiamine, member of the major facilitator superfamily of transporters; mutation of human ortholog causes thiamine-responsive megaloblastic anemia
CAGL0H01375g	-1.35737	0.001871	SUR2	YDR297W	Sphinganine C4-hydroxylase, catalyses the conversion of sphinganine to phytosphingosine in sphingolipid biosyntheis
CAGL0A04213g	-1.35268	0.000701384	PIN4	YBL051C	Protein involved in G2/M phase progression and response to DNA damage, interacts with Rad53p; contains an RNA recognition motif, a nuclear localization signal, and several SQ/TQ cluster domains; hyperphosphorylated in response to DNA damage
CAGL0M12727g	-1.3495	0.000701384	MAM33	YIL070C	Acidic protein of the mitochondrial matrix involved in oxidative phosphorylation; related to the human complement receptor gC1q-R
CAGL0L10824g	-1.34691	0.000701384	IMG1	YCR046C	Mitochondrial ribosomal protein of the large subunit, required for respiration and for maintenance of the mitochondrial genome
CAGL0H07249g	-1.34545	0.000701384	DYS1	YHR068W	Deoxyhypusine synthase, catalyzes formation of deoxyhypusine, the first step in hypusine biosynthesis; triggers posttranslational hypusination of translation elongation factor eIF-5A and regulates its intracellular levels; tetrameric
CAGL0K09328g	-1.34435	0.000701384	THR4	YCR053W	Threonine synthase, conserved protein that catalyzes formation of threonine from O-phosphohomoserine; expression is regulated by the GCN4-mediated general amino acid control pathway
CAGL0H04653g	-1.34124	0.0125168	ERG6	YML008C	Delta(24)-sterol C-methyltransferase, converts zymosterol to fecosterol in the ergosterol biosynthetic pathway by methylating position C-24; localized to both lipid particles and mitochondrial outer membrane
CAGL0J10846g	-1.3407	0.000701384	PCL5	YHR071W	Cyclin, interacts with and phosphorylated by Pho85p cyclin-dependent kinase (Cdk), induced by Gcn4p at level of transcription, specifically required for Gcn4p degradation, may be sensor of cellular protein biosynthetic capacity
CAGL0B02882g	-1.34035	0.0013092
CAGL0H04301g	-1.33877	0.000701384	CPR3	YML078W	Mitochondrial peptidyl-prolyl cis-trans isomerase (cyclophilin), catalyzes the cis-trans isomerization of peptide bonds N-terminal to proline residues; involved in protein refolding after import into mitochondria
CAGL0F01287g	-1.33799	0.000701384	GAS5	YOL030W	1,3-beta-glucanosyltransferase, has similarity to Gas1p; localizes to the cell wall
CAGL0F01859g	-1.33759	0.00340117	OSW2	YLR054C	Protein of unknown function proposed to be involved in the assembly of the spore wall
CAGL0I10147g	-1.33613	0.000701384	FLO1	YAR050W	Lectin-like protein involved in flocculation, cell wall protein that binds to mannose chains on the surface of other cells, confers floc-forming ability that is chymotrypsin sensitive and heat resistant; similar to Flo5p
CAGL0L07546g	-1.3356	0.000701384	BAP3	YDR046C	Amino acid permease involved in the uptake of cysteine, leucine, isoleucine and valine
CAGL0K05753g	-1.33265	0.000701384	GNP1	YDR508C	High-affinity glutamine permease, also transports Leu, Ser, Thr, Cys, Met and Asn; expression is fully dependent on Grr1p and modulated by the Ssy1p-Ptr3p-Ssy5p (SPS) sensor of extracellular amino acids
CAGL0F04719g	-1.33171	0.000701384	GSY2	YLR258W	Glycogen synthase, similar to Gsy1p; expression induced by glucose limitation, nitrogen starvation, heat shock, and stationary phase; activity regulated by cAMP-dependent, Snf1p and Pho85p kinases as well as by the Gac1p-Glc7p phosphatase
CAGL0M13365g	-1.33078	0.00434505	SSP1	YHR184W	Protein involved in the control of meiotic nuclear division and coordination of meiosis with spore formation; transcription is induced midway through meiosis
CAGL0I04730g	-1.33071	0.000701384	HMT1	YBR034C	Nuclear SAM-dependent mono- and asymmetric arginine dimethylating methyltransferase that modifies hnRNPs, including Npl3p and Hrp1p, affecting their activity and nuclear export; methylates U1 snRNP protein Snp1p and ribosomal protein Rps2p
CAGL0A00495g	-1.33055	0.000701384	PMA1	YGL008C	Plasma membrane H+-ATPase, pumps protons out of the cell; major regulator of cytoplasmic pH and plasma membrane potential; P2-type ATPase; Hsp30p plays a role in Pma1p regulation; interactions with Std1p appear to propagate [GAR+]
CAGL0G06776g	-1.32586	0.000701384	MRPL32	YCR003W	Mitochondrial ribosomal protein of the large subunit
CAGL0L13354g	-1.324	0.000701384	THI7
CAGL0H09504g	-1.32249	0.000701384	HEM14	YER014W	Protoporphyrinogen oxidase, a mitochondrial enzyme that catalyzes the seventh step in the heme biosynthetic pathway, converting protoporphyrinogen IX to protoporphyrin IX; inhibited by diphenyl ether-type herbicides
CAGL0F05885g	-1.32112	0.000701384	HOF1	YMR032W	Bud neck-localized, SH3 domain-containing protein required for cytokinesis; regulates actomyosin ring dynamics and septin localization; interacts with the formins, Bni1p and Bnr1p, and with Cyk3p, Vrp1p, and Bni5p
CAGL0H02453g	-1.31821	0.000701384	ROY1	YMR258C	GTPase inhibitor with similarity to F-box proteins; inhibits Ypt52p GTPase activity by preventing Ypt52p from binding GTP; involved in regulating intracellular trafficking; physically interacts with Skp1p
CAGL0J05159g	-1.31746	0.000701384
CAGL0L02013g	-1.31517	0.000701384	IXR1	YKL032C	Protein that binds DNA containing intrastrand cross-links formed by cisplatin, contains two HMG (high mobility group box) domains, which confer the ability to bend cisplatin-modified DNA; mediates aerobic transcriptional repression of COX5b
CAGL0I09009g	-1.31401	0.000701384	HIS2	YFR025C	Histidinolphosphatase, catalyzes the eighth step in histidine biosynthesis; mutations cause histidine auxotrophy and sensitivity to Cu, Co, and Ni salts; transcription is regulated by general amino acid control
CAGL0H06017g	-1.31342	0.000701384	FLR1	YBR008C	Plasma membrane multidrug transporter of the major facilitator superfamily, involved in efflux of fluconazole, diazaborine, benomyl, methotrexate, and other drugs; expression induced in cells treated with the mycotoxin patulin
CAGL0J04664g	-1.31127	0.000701384	ACP1	YKL192C	Mitochondrial matrix acyl carrier protein, involved in biosynthesis of octanoate, which is a precursor to lipoic acid; activated by phosphopantetheinylation catalyzed by Ppt2p
CAGL0K01023g	-1.30336	0.000701384	MRP13	YGR084C	Mitochondrial ribosomal protein of the small subunit
CAGL0I08481g	-1.29961	0.000701384	MRP2	YPR166C	Mitochondrial ribosomal protein of the small subunit
CAGL0F07601g	-1.29824	0.000701384	CWP2	YKL096W-A	Covalently linked cell wall mannoprotein, major constituent of the cell wall; plays a role in stabilizing the cell wall; involved in low pH resistance; precursor is GPI-anchored
CAGL0G07931g	-1.29743	0.000701384	MRPS12	YNR036C	Mitochondrial protein; may interact with ribosomes based on co-purification experiments; similar to E. coli and human mitochondrial S12 ribosomal proteins
CAGL0J00847g	-1.297	0.000701384	YJL045W	YJL045W	Minor succinate dehydrogenase isozyme; homologous to Sdh1p, the major isozyme reponsible for the oxidation of succinate and transfer of electrons to ubiquinone; induced during the diauxic shift in a Cat8p-dependent manner
CAGL0K05390g	-1.29585	0.000701384
CAGL0M10307g	-1.29203	0.0404893	AUR1	YKL004W	Phosphatidylinositol:ceramide phosphoinositol transferase (IPC synthase), required for sphingolipid synthesis; can mutate to confer aureobasidin A resistance
CAGL0I10211g	-1.29085	0.000701384
CAGL0G09064g	-1.28422	0.000701384	YIG1	YPL201C	Protein that interacts with glycerol 3-phosphatase and plays a role in anaerobic glycerol production; localizes to the nucleus and cytosol
CAGL0I02178g	-1.28287	0.000701384	MPC2	YHR162W	Putative protein of unknown function; green fluorescent protein (GFP)-fusion protein localizes to the mitochondrion
CAGL0M07920g	-1.27958	0.000701384	PDC1	YLR044C	Major of three pyruvate decarboxylase isozymes, key enzyme in alcoholic fermentation, decarboxylates pyruvate to acetaldehyde; subject to glucose-, ethanol-, and autoregulation; involved in amino acid catabolism
CAGL0A00429g	-1.27647	0.00658246	ERG4	YGL012W	C-24(28) sterol reductase, catalyzes the final step in ergosterol biosynthesis; mutants are viable, but lack ergosterol
CAGL0C02189g	-1.27387	0.000701384	SAH1	YER043C	S-adenosyl-L-homocysteine hydrolase, catabolizes S-adenosyl-L-homocysteine which is formed after donation of the activated methyl group of S-adenosyl-L-methionine (AdoMet) to an acceptor
CAGL0F04213g	-1.2713	0.000701384	PET9	YBL030C	Major ADP/ATP carrier of the mitochondrial inner membrane, exchanges cytosolic ADP for mitochondrially synthesized ATP; also imports heme and ATP; phosphorylated; required for viability in many lab strains that carry a sal1 mutation
CAGL0H00704g	-1.27127	0.000701384	ATG41	YPL250C	Protein of unknown function; mobilized into polysomes upon a shift from a fermentable to nonfermentable carbon source; potential Cdc28p substrate
CAGL0L03740g	-1.27043	0.000701384	RKI1	YOR095C	Ribose-5-phosphate ketol-isomerase, catalyzes the interconversion of ribose 5-phosphate and ribulose 5-phosphate in the pentose phosphate pathway; participates in pyridoxine biosynthesis
CAGL0L02233g	-1.26982	0.000701384	MRPL13	YKR006C	Mitochondrial ribosomal protein of the large subunit, not essential for mitochondrial translation
CAGL0G03311g	-1.26106	0.000701384	ILS1	YBL076C	Cytoplasmic isoleucine-tRNA synthetase, target of the G1-specific inhibitor reveromycin A
CAGL0H07469g	-1.25916	0.0102638	ICS2	YBR157C	Protein of unknown function; null mutation does not confer any obvious defects in growth, spore germination, viability, or carbohydrate utilization
CAGL0D01958g	-1.24279	0.000701384	SDH3	YKL141W	Cytochrome b subunit of succinate dehydrogenase (Sdh1p, Sdh2p, Sdh3p, Sdh4p), which couples the oxidation of succinate to the transfer of electrons to ubiquinone as part of the TCA cycle and the mitochondrial respiratory chain
CAGL0F03707g	-1.24058	0.000701384	HRK1
CAGL0L08008g	-1.23849	0.0231515	PMP1	YCR024C-A	Small single-membrane span proteolipid that functions as a regulatory subunit of the plasma membrane H(+)-ATPase Pma1p, forms unique helix and positively charged cytoplasmic domain that is able to specifically segregate phosphatidylserines
CAGL0M12837g	-1.23806	0.000701384	SER33	YIL074C	3-phosphoglycerate dehydrogenase, catalyzes the first step in serine and glycine biosynthesis; isozyme of Ser3p
CAGL0F02387g	-1.23678	0.000701384	PHO90	YJL198W	Low-affinity phosphate transporter; deletion of pho84, pho87, pho89, pho90, and pho91 causes synthetic lethality; transcription independent of Pi and Pho4p activity; overexpression results in vigorous growth
CAGL0K06347g	-1.23467	0.00824986	PFA5	YDR459C	Palmitoyltransferase with autoacylation activity; likely functions in pathway(s) outside Ras; member of a family of putative palmitoyltransferases containing an Asp-His-His-Cys-cysteine rich (DHHC-CRD) domain
CAGL0L12518g	-1.22405	0.0181905
CAGL0D04114g	-1.22313	0.000701384	NCP1	YHR042W	NADP-cytochrome P450 reductase; involved in ergosterol biosynthesis; associated and coordinately regulated with Erg11p
CAGL0I06534g	-1.22254	0.0181905	OXA1	YER154W	Mitochondrial inner membrane insertase, mediates the insertion of both mitochondrial- and nuclear-encoded proteins from the matrix into the inner membrane, interacts with mitochondrial ribosomes; conserved from bacteria to animals
CAGL0F05951g	-1.2222	0.000701384	IMP2	YMR035W	Catalytic subunit of the mitochondrial inner membrane peptidase complex, required for maturation of mitochondrial proteins of the intermembrane space; complex contains Imp1p and Imp2p (both catalytic subunits), and Som1p
CAGL0H08822g	-1.22076	0.0188787	MMT1	YMR177W	Putative metal transporter involved in mitochondrial iron accumulation; closely related to Mmt2p
CAGL0C00539g	-1.21855	0.000701384	AGP2	YBR132C	High affinity polyamine permease, preferentially uses spermidine over putrescine; expression is down-regulated by osmotic stress; plasma membrane carnitine transporter, also functions as a low-affinity amino acid permease
CAGL0L01485g	-1.21706	0.000701384	GSF2	YML048W	ER localized integral membrane protein that may promote secretion of certain hexose transporters, including Gal2p; involved in glucose-dependent repression
CAGL0L00671g	-1.21599	0.000701384	FCY2	YER056C	Purine-cytosine permease, mediates purine (adenine, guanine, and hypoxanthine) and cytosine accumulation
CAGL0C04917g	-1.21198	0.000701384	CPA2	YJR109C	Large subunit of carbamoyl phosphate synthetase, which catalyzes a step in the synthesis of citrulline, an arginine precursor
CAGL0J08415g	-1.21074	0.000701384	SAM2	YDR502C	S-adenosylmethionine synthetase, catalyzes transfer of the adenosyl group of ATP to the sulfur atom of methionine; one of two differentially regulated isozymes (Sam1p and Sam2p)
CAGL0J07502g	-1.21025	0.000701384	YNL234W	YNL234W	Protein of unknown function with similarity to globins; has a functional heme-binding domain; mutant has aneuploidy tolerance; transcription induced by stress conditions; may be involved in glucose signaling or metabolism; regulated by Rgt1
CAGL0E02299g	-1.20626	0.000701384	HRD1	YOL013C	Ubiquitin-protein ligase required for endoplasmic reticulum-associated degradation (ERAD) of misfolded proteins; genetically linked to the unfolded protein response (UPR); regulated through association with Hrd3p; contains an H2 ring finger
CAGL0J01441g	-1.20591	0.000701384	ADH3	YMR083W	Mitochondrial alcohol dehydrogenase isozyme III; involved in the shuttling of mitochondrial NADH to the cytosol under anaerobic conditions and ethanol production
CAGL0I02706g	-1.20378	0.0445052	MRPL33	YMR286W	Mitochondrial ribosomal protein of the large subunit
CAGL0L10164g	-1.20295	0.000701384	ETT1	YOR051C	Nuclear protein that inhibits replication of Brome mosaic virus in S. cerevisiae, which is a model system for studying replication of positive-strand RNA viruses in their natural hosts; deletion increases stop codon readthrough
CAGL0H02123g	-1.20119	0.000701384	NAM8	YHR086W	RNA binding protein, component of the U1 snRNP protein; mutants are defective in meiotic recombination and in formation of viable spores, involved in the formation of DSBs through meiosis-specific splicing of REC107 pre-mRNA; Nam8p regulon embraces the meiotic pre-mRNAs of REC107, HFM1, AMA1 SPO22 and PCH2; the putative RNA binding domains RRM2 and RRM3 are required for Nam8p meiotic function
CAGL0B01815g	-1.19372	0.000701384	MRPL1	YDR116C	Mitochondrial ribosomal protein of the large subunit
CAGL0J11330g	-1.1887	0.000701384	MRPL19	YNL185C	Mitochondrial ribosomal protein of the large subunit
CAGL0D01892g	-1.18753	0.000701384	AAT2	YLR027C	Cytosolic aspartate aminotransferase, involved in nitrogen metabolism; localizes to peroxisomes in oleate-grown cells
CAGL0F07953g	-1.1874	0.00434505	SPG1	YGR236C	Protein required for survival at high temperature during stationary phase; not required for growth on nonfermentable carbon sources; the authentic, non-tagged protein is detected in highly purified mitochondria in high-throughput studies
CAGL0M11484g	-1.18581	0.000701384	ARO1	YDR127W	Pentafunctional arom protein, catalyzes steps 2 through 6 in the biosynthesis of chorismate, which is a precursor to aromatic amino acids
CAGL0F06501g	-1.18568	0.0202339	ARG7	YMR062C	Mitochondrial ornithine acetyltransferase, catalyzes the fifth step in arginine biosynthesis; also possesses acetylglutamate synthase activity, regenerates acetylglutamate while forming ornithine
CAGL0M07513g	-1.18091	0.000701384	MRPL3	YMR024W	Mitochondrial ribosomal protein of the large subunit
CAGL0C00847g	-1.17861	0.000701384	FLO10	YKR102W	Lectin-like protein with similarity to Flo1p, thought to be involved in flocculation
CAGL0G05632g	-1.17738	0.0013092	YDL218W	YDL218W	Putative protein of unknown function; YDL218W transcription is regulated by Azf1p and induced by starvation and aerobic conditions; expression also induced in cells treated with the mycotoxin patulin
CAGL0J04026g	-1.17693	0.0492678	HER1	YOR227W	Protein of unknown function required for proliferation or remodeling of the ER that is caused by overexpression of Hmg2p; may interact with ribosomes, based on co-purification experiments
CAGL0F08041g	-1.16539	0.000701384	PFK1	YGR240C	Alpha subunit of heterooctameric phosphofructokinase involved in glycolysis, indispensable for anaerobic growth, activated by fructose-2,6-bisphosphate and AMP, mutation inhibits glucose induction of cell cycle-related genes
CAGL0I03872g	-1.16287	0.00340117	RGT2	YDL138W	Plasma membrane high glucose sensor that regulates glucose transport; contains 12 predicted transmembrane segments and a long C-terminal tail required for induction of hexose transporters; highly similar to Snf3p
CAGL0H06127g	-1.15763	0.00571416	TIM9	YEL020W-A	Essential protein of the mitochondrial intermembrane space, forms a complex with Tim10p (TIM10 complex) that delivers hydrophobic proteins to the TIM22 complex for insertion into the inner membrane
CAGL0J02948g	-1.15584	0.00434505	FCY22	YER060W-A	Putative purine-cytosine permease, very similar to Fcy2p but cannot substitute for its function
CAGL0E01133g	-1.15567	0.000701384	HOM2	YDR158W	Aspartic beta semi-aldehyde dehydrogenase, catalyzes the second step in the common pathway for methionine and threonine biosynthesis; expression regulated by Gcn4p and the general control of amino acid synthesis
CAGL0M08338g	-1.15308	0.0429247	MRPL38	YKL170W	Mitochondrial ribosomal protein of the large subunit; appears as two protein spots (YmL34 and YmL38) on two-dimensional SDS gels
CAGL0C03267g	-1.1522	0.001871	FPS1	YLL043W	Plasma membrane channel, member of major intrinsic protein (MIP) family; involved in efflux of glycerol and in uptake of acetic acid and the trivalent metalloids arsenite and antimonite; phosphorylated by Hog1p MAPK under acetate stress
CAGL0D04158g	-1.15152	0.0244652	RSM25	YIL093C	Mitochondrial ribosomal protein of the small subunit
CAGL0L10758g	-1.15145	0.000701384	PFK2	YMR205C	Beta subunit of heterooctameric phosphofructokinase involved in glycolysis, indispensable for anaerobic growth, activated by fructose-2,6-bisphosphate and AMP, mutation inhibits glucose induction of cell cycle-related genes
CAGL0C01056g	-1.14602	0.000701384
CAGL0E03520g	-1.14313	0.0013092	MRPL15	YLR312W-A	Mitochondrial ribosomal protein of the large subunit
CAGL0J02442g	-1.133	0.00907771	TIM44	YIL022W	Essential component of the Translocase of the Inner Mitochondrial membrane (TIM23 complex); tethers the import motor and regulatory factors (PAM complex) to the translocation channel (Tim23p-Tim17p core complex)
CAGL0L10626g	-1.13205	0.00614934	CIK1	YMR198W	Kinesin-associated protein required for both karyogamy and mitotic spindle organization, interacts stably and specifically with Kar3p and may function to target this kinesin to a specific cellular role; has similarity to Vik1p
CAGL0G04675g	-1.13136	0.000701384	RSM28	YDR494W	Mitochondrial ribosomal protein of the small subunit; genetic interactions suggest a possible role in promoting translation initiation
CAGL0H00418g	-1.12899	0.000701384	TMT1	YER175C	Trans-aconitate methyltransferase, cytosolic enzyme that catalyzes the methyl esterification of 3-isopropylmalate, an intermediate of the leucine biosynthetic pathway, and trans-aconitate, which inhibits the citric acid cycle
CAGL0M09229g	-1.12798	0.0468342	YJR085C	YJR085C	Putative protein of unknown function; GFP-fusion protein is induced in response to the DNA-damaging agent MMS; the authentic, non-tagged protein is detected in highly purified mitochondria in high-throughput studies
CAGL0J10076g	-1.12791	0.000701384	YNL058C	YNL058C	Putative protein of unknown function; green fluorescent protein (GFP)-fusion protein localizes to the vacuole; YNL058C is not an essential gene
CAGL0J08316g	-1.12648	0.000701384	MET2	YNL277W	L-homoserine-O-acetyltransferase, catalyzes the conversion of homoserine to O-acetyl homoserine which is the first step of the methionine biosynthetic pathway
CAGL0G07623g	-1.12344	0.000701384	APE3	YBR286W	Vacuolar aminopeptidase Y, processed to mature form by Prb1p
CAGL0E06468g	-1.12309	0.000701384	AVT3	YKL146W	Vacuolar transporter, exports large neutral amino acids from the vacuole; member of a family of seven S. cerevisiae genes (AVT1-7) related to vesicular GABA-glycine transporters
CAGL0H00682g	-1.12254	0.000701384	YMR196W	YMR196W	Putative protein of unknown function; green fluorescent protein (GFP)-fusion protein localizes to the cytoplasm; YMR196W is not an essential gene
CAGL0I09548g	-1.12216	0.0231515	RSM23	YGL129C	Mitochondrial ribosomal protein of the small subunit, has similarity to mammalian apoptosis mediator proteins; null mutation prevents induction of apoptosis by overproduction of metacaspase Mca1p
CAGL0K06919g	-1.12005	0.0359636	MCX1	YBR227C	Mitochondrial matrix protein; putative ATP-binding chaperone with non-proteolytic function; similar to bacterial ClpX proteins
CAGL0I00220g	-1.11925	0.000701384	FLO1
CAGL0J09790g	-1.11847	0.000701384	GGC1	YDL198C	Mitochondrial GTP/GDP transporter, essential for mitochondrial genome maintenance; has a role in mitochondrial iron transport; member of the mitochondrial carrier family
CAGL0M12771g	-1.11831	0.0463025	HOP1	YIL072W	Meiosis-specific DNA binding protein that displays Red1p dependent localization to the unsynapsed axial-lateral elements of the synaptonemal complex; required for homologous chromosome synapsis and chiasma formation
CAGL0A01430g	-1.11571	0.000701384	TRP5	YGL026C	Tryptophan synthase, catalyzes the last step of tryptophan biosynthesis; regulated by the general control system of amino acid biosynthesis
CAGL0J05984g	-1.11501	0.000701384	AAH1	YNL141W	Adenine deaminase (adenine aminohydrolase), converts adenine to hypoxanthine; involved in purine salvage; transcriptionally regulated by nutrient levels and growth phase; Aah1p degraded upon entry into quiescence via SCF and the proteasome
CAGL0M02673g	-1.11421	0.000701384	COX11	YPL132W	Mitochondrial inner membrane protein required for delivery of copper to the Cox1p subunit of cytochrome c oxidase; association with mitochondrial ribosomes suggests that copper delivery may occur during translation of Cox1p
CAGL0I05126g	-1.11196	0.000701384	ILV1	YER086W	Threonine deaminase, catalyzes the first step in isoleucine biosynthesis; expression is under general amino acid control; ILV1 locus exhibits highly positioned nucleosomes whose organization is independent of known ILV1 regulation
CAGL0F06831g	-1.10554	0.000701384	MGA2	YIR033W	ER membrane protein involved in regulation of OLE1 transcription, acts with homolog Spt23p; inactive ER form dimerizes and one subunit is then activated by ubiquitin/proteasome-dependent processing followed by nuclear targeting
CAGL0K12386g	-1.10454	0.000701384	EPL1	YFL024C	Component of NuA4, which is an essential histone H4/H2A acetyltransferase complex; homologous to Drosophila Enhancer of Polycomb
CAGL0J03740g	-1.10278	0.0178562	SSP2	YOR242C	Sporulation specific protein that localizes to the spore wall; required for sporulation at a point after meiosis II and during spore wall formation; SSP2 expression is induced midway in meiosis
CAGL0H06743g	-1.10224	0.0013092	COA1	YIL157C	Mitochondrial inner membrane protein required for assembly of the cytochrome c oxidase complex (complex IV); interacts with complex IV assembly factor Shy1p during the early stages of assembly
CAGL0M12034g	-1.10215	0.00291327	CDC19	YAL038W	Pyruvate kinase, functions as a homotetramer in glycolysis to convert phosphoenolpyruvate to pyruvate, the input for aerobic (TCA cycle) or anaerobic (glucose fermentation) respiration
CAGL0B02167g	-1.10162	0.000701384	MRPL9	YGR220C	Mitochondrial ribosomal protein of the large subunit
CAGL0M01078g	-1.1009	0.000701384	YDR338C	YDR338C	Putative protein of unknown function, member of the multi-drug and toxin extrusion (MATE) family of the multidrug/oligosaccharidyl-lipid/polysaccharide (MOP) exporter superfamily
CAGL0K04631g	-1.09995	0.0013092	YGR067C	YGR067C	Putative protein of unknown function; contains a zinc finger motif similar to that of Adr1p
CAGL0H08327g	-1.09833	0.000701384	TPI1	YDR050C	Triose phosphate isomerase, abundant glycolytic enzyme; mRNA half-life is regulated by iron availability; transcription is controlled by activators Reb1p, Gcr1p, and Rap1p through binding sites in the 5' non-coding region
CAGL0K08844g	-1.09744	0.000701384	AIM17	YHL021C	Putative protein of unknown function; the authentic, non-tagged protein is detected in highly purified mitochondria in high-throughput studies; null mutant displays reduced frequency of mitochondrial genome loss
CAGL0I02310g	-1.0961	0.000701384	THP2	YHR167W	Subunit of the THO complex, which connects transcription elongation and mitotic recombination, and of the TREX complex, which is recruited to activated genes and couples transcription to mRNA export; involved in telomere maintenance
CAGL0I08085g	-1.09133	0.00824986	SDH5	YOL071W	Subunit of succinate dehydrogenase, which couples succinate oxidation to ubiquinone reduction; required for FAD cofactor attachment to Sdh1p; mutations in human ortholog PGL2 are associated with neuroendocrine tumors (paraganglioma)
CAGL0E03652g	-1.08734	0.000701384	ISA1	YLL027W	Mitochondrial matrix protein involved in biogenesis of the iron-sulfur (Fe/S) cluster of Fe/S proteins, isa1 deletion causes loss of mitochondrial DNA and respiratory deficiency; depletion reduces growth on nonfermentable carbon sources
CAGL0M06391g	-1.08704	0.0426523	MBA1	YBR185C	Membrane-associated mitochondrial ribosome receptor; forms a complex with Mdm38p that may facilitate recruitment of mRNA-specific translational activators to ribosomes; possible role in protein export from the matrix to inner membrane
CAGL0B03883g	-1.08593	0.0333326	YMC1	YPR058W	Mitochondrial protein, putative inner membrane transporter with a role in oleate metabolism and glutamate biosynthesis; member of the mitochondrial carrier (MCF) family; has similarity with Ymc2p
CAGL0D04202g	-1.08248	0.000701384	ICE2	YIL090W	Integral ER membrane protein with type-III transmembrane domains; mutations cause defects in cortical ER morphology in both the mother and daughter cells
CAGL0L02453g	-1.0815	0.000701384	MIT1	YEL007W	Putative protein with sequence similarity to S. pombe gti1+ (gluconate transport inducer 1)
CAGL0F00176g	-1.07952	0.00907771
CAGL0M11990g	-1.07937	0.000701384	CLN3	YAL040C	G1 cyclin involved in cell cycle progression; activates Cdc28p kinase to promote the G1 to S phase transition; plays a role in regulating transcription of the other G1 cyclins, CLN1 and CLN2; regulated by phosphorylation and proteolysis
CAGL0A03212g	-1.07894	0.000701384	ATO3	YDR384C	Plasma membrane protein, regulation pattern suggests a possible role in export of ammonia from the cell; phosphorylated in mitochondria; member of the TC 9.B.33 YaaH family of putative transporters
CAGL0M09603g	-1.07827	0.000701384	MRPS8	YMR158W	Mitochondrial ribosomal protein of the small subunit
CAGL0D04510g	-1.07818	0.000701384	YPR117W	YPR117W	Putative protein of unknown function
CAGL0J11858g	-1.07689	0.0294879	RML2	YEL050C	Mitochondrial ribosomal protein of the large subunit, has similarity to E. coli L2 ribosomal protein; fat21 mutant allele causes inability to utilize oleate and may interfere with activity of the Adr1p transcription factor
CAGL0G02277g	-1.07665	0.000701384	MRPL20	YKR085C	Mitochondrial ribosomal protein of the large subunit
CAGL0J09658g	-1.074	0.0110314	YDL206W	YDL206W	Putative protein of unknown function; YDL206W is not an essential protein
CAGL0L08712g	-1.06976	0.00240041	CIP1	YPL014W	Putative protein of unknown function; green fluorescent protein (GFP)-fusion protein localizes to the cytoplasm and to the nucleus
CAGL0M00154g	-1.06957	0.000701384	LYP1
CAGL0J09680g	-1.0692	0.016474	HEM3	YDL205C	Porphobilinogen deaminase, catalyzes the conversion of 4-porphobilinogen to hydroxymethylbilane, the third step in heme biosynthesis; localizes to the cytoplasm and nucleus; expression is regulated by Hap2p-Hap3p, but not by levels of heme
CAGL0K01221g	-1.06863	0.0318558	PEX8	YGR077C	Intraperoxisomal organizer of the peroxisomal import machinery, tightly associated with the lumenal face of the peroxisomal membrane, essential for peroxisome biogenesis, binds PTS1-signal receptor Pex5p
CAGL0B02343g	-1.06671	0.000701384	ATR1	YML116W	Multidrug efflux pump of the major facilitator superfamily, required for resistance to aminotriazole and 4-nitroquinoline-N-oxide
CAGL0J11484g	-1.06494	0.000701384	DUG3	YNL191W	Probable glutamine amidotransferase, forms a complex with Dug1p and Dug2p to degrade glutathione (GSH) and other peptides containing a gamma-glu-X bond in an alternative pathway to GSH degradation by gamma-glutamyl transpeptidase (Ecm38p)
CAGL0G02959g	-1.06282	0.000701384	NNF2	YGR089W	Protein that exhibits physical and genetic interactions with Rpb8p, which is a subunit of RNA polymerases I, II, and III; computational analysis of large-scale protein-protein interaction data suggests a role in chromosome segregation
CAGL0G05401g	-1.06257	0.000701384	WHI3	YNL197C	RNA binding protein that sequesters CLN3 mRNA in cytoplasmic foci; cytoplasmic retention factor for Cdc28p and associated cyclins; regulates cell fate and dose-dependently regulates the critical cell size required for passage through Start
CAGL0I09394g	-1.06115	0.000701384	SDH8	YBR269C	Putative protein of unknown function; the authentic, non-tagged protein is detected in highly purified mitochondria in high-throughput studies
CAGL0J11308g	-1.06106	0.000701384	NPR1	YNL183C	Protein kinase that stabilizes several plasma membrane amino acid transporters by antagonizing their ubiquitin-mediated degradation; phosphorylates Aly2p
CAGL0D01144g	-1.05694	0.000701384	CBP6	YBR120C	Mitochondrial protein required for translation of the COB mRNA; forms a complex with Cbp3p that binds to mt ribosomes near the polypeptide tunnel exit and promotes efficient translation of the COB mRNA; Cbp3p-Cbp6p complex also interacts with newly synthesized cytochrome b (Cobp) and Cbp4p to promote assembly of Cobp into the cytochrome bc1 complex
CAGL0M05225g	-1.05691	0.000701384	RIM2	YBR192W	Mitochondrial pyrimidine nucleotide transporter; imports pyrimidine nucleoside triphosphates and exports pyrimidine nucleoside monophosphates; member of the mitochondrial carrier family
CAGL0L08448g	-1.05491	0.000701384	NCE102	YPR149W	Protein of unknown function; contains transmembrane domains; involved in secretion of proteins that lack classical secretory signal sequences; component of the detergent-insoluble glycolipid-enriched complexes (DIGs)
CAGL0E02315g	-1.05412	0.000701384	HTZ1	YOL012C	Histone variant H2AZ, exchanged for histone H2A in nucleosomes by the SWR1 complex; involved in transcriptional regulation through prevention of the spread of silent heterochromatin
CAGL0G01925g	-1.05194	0.0390698	YKR070W	YKR070W	Putative protein of unknown function; the authentic, non-tagged protein is detected in highly purified mitochondria in high-throughput studies
CAGL0K05247g	-1.04669	0.00742233	CSR2	YPR030W	Nuclear protein proposed to regulate utilization of nonfermentable carbon sources and endocytosis of plasma membrane proteins; overproduction suppresses chs5 spa2 lethality at high temp; ubiquitinated by Rsp5p, deubiquitinated by Ubp2p
CAGL0I09372g	-1.04608	0.000701384	MRPL37	YBR268W	Mitochondrial ribosomal protein of the large subunit
CAGL0G07315g	-1.04572	0.000701384	RCF1	YML030W	Putative protein of unknown function; GFP-fusion protein localizes to mitochondria; may interact with respiratory chain complexes III or IV; null mutant is viable and displays reduced frequency of mitochondrial genome loss
CAGL0E05434g	-1.04481	0.000701384	TEA1	YOR337W	Ty1 enhancer activator required for full levels of Ty enhancer-mediated transcription; C6 zinc cluster DNA-binding protein
CAGL0H08602g	-1.04393	0.000701384	MSF1	YPR047W	Mitochondrial phenylalanyl-tRNA synthetase, active as a monomer, unlike the cytoplasmic subunit which is active as a dimer complexed to a beta subunit dimer; similar to the alpha subunit of E. coli phenylalanyl-tRNA synthetase
CAGL0D03586g	-1.03795	0.000701384	ACP1
CAGL0K12650g	-1.0335	0.000701384	TUB2	YFL037W	Beta-tubulin; associates with alpha-tubulin (Tub1p and Tub3p) to form tubulin dimer, which polymerizes to form microtubules
CAGL0D01782g	-1.03222	0.000701384	MDS3	YGL197W	Putative component of the TOR regulatory pathway; negative regulator of early meiotic gene expression; required, with Pmd1p, for growth under alkaline conditions; has an N-terminal kelch-like domain
CAGL0I08987g	-1.03135	0.000701384	ARG4	YHR018C	Argininosuccinate lyase, catalyzes the final step in the arginine biosynthesis pathway
CAGL0G09273g	-1.02805	0.000701384	SNG1
CAGL0M08624g	-1.01717	0.0181905	MSW1	YDR268W	Mitochondrial tryptophanyl-tRNA synthetase
CAGL0I01892g	-1.01374	0.0121506	MTC6	YHR151C	Protein of unknown function; mtc6 is synthetically sick with cdc13-1
CAGL0J00649g	-1.0113	0.00434505	THR1	YHR025W	Homoserine kinase, conserved protein required for threonine biosynthesis; expression is regulated by the GCN4-mediated general amino acid control pathway
CAGL0A04631g	-1.0107	0.000701384	YBL081W	YBL081W	Non-essential protein of unknown function; null mutation results in a decrease in plasma membrane electron transport
CAGL0L12936g	-1.00984	0.000701384	TOM71	YHR117W	Mitochondrial outer membrane protein with similarity to Tom70p; probable minor component of the TOM (translocase of outer membrane) complex responsible for recognition and import of mitochondrially directed proteins
CAGL0M02783g	-1.00973	0.000701384	HHO1	YPL127C	Histone H1, a linker histone required for nucleosome packaging at restricted sites; suppresses DNA repair involving homologous recombination; not required for telomeric silencing, basal transcriptional repression, or efficient sporulation
CAGL0K04741g	-1.00531	0.001871	SSB2	YNL209W	Cytoplasmic ATPase that is a ribosome-associated molecular chaperone, functions with J-protein partner Zuo1p; may be involved in the folding of newly-synthesized polypeptide chains; member of the HSP70 family; homolog of SSB1
CAGL0J11242g	-0.994804	0.000701384	RHO5	YNL180C	Non-essential small GTPase of the Rho/Rac subfamily of Ras-like proteins, likely involved in protein kinase C (Pkc1p)-dependent signal transduction pathway that controls cell integrity
CAGL0H00506g	-0.994363	0.000701384	ATP2	YJR121W	Beta subunit of the F1 sector of mitochondrial F1F0 ATP synthase, which is a large, evolutionarily conserved enzyme complex required for ATP synthesis; phosphorylated
CAGL0F06589g	-0.993901	0.00658246	KAR5	YMR065W	Protein required for nuclear membrane fusion during karyogamy, localizes to the membrane with a soluble portion in the endoplasmic reticulum lumen, may form a complex with Jem1p and Kar2p; expression of the gene is regulated by pheromone
CAGL0M09086g	-0.992459	0.00614934	BUD4	YJR092W	Involved in bud-site selection and required for the axial budding pattern; localizes with septins to bud neck in mitosis and may constitute an axial landmark for next round of budding; required for the formation of a double septin ring, and generally for the organization of septin structures; potential Cdc28p substrate
CAGL0B02607g	-0.990011	0.000701384	HEM1	YDR232W	5-aminolevulinate synthase, catalyzes the first step in the heme biosynthetic pathway; an N-terminal signal sequence is required for localization to the mitochondrial matrix; expression is regulated by Hap2p-Hap3p
CAGL0E00231g	-0.9898	0.0421201
CAGL0K10978g	-0.986604	0.000701384	LYS4	YDR234W	Homoaconitase, catalyzes the conversion of homocitrate to homoisocitrate, which is a step in the lysine biosynthesis pathway
CAGL0J03960g	-0.984682	0.0404893	WTM2	YOR229W	Transcriptional modulator involved in regulation of meiosis, silencing, and expression of RNR genes; involved in response to replication stress; contains WD repeats
CAGL0K12628g	-0.982657	0.00907771	RPO41	YFL036W	Mitochondrial RNA polymerase; single subunit enzyme similar to those of T3 and T7 bacteriophages; requires a specificity subunit encoded by MTF1 for promoter recognition
CAGL0D00506g	-0.981027	0.000701384	LOT5	YKL183W	Protein of unknown function; gene expression increases in cultures shifted to a lower temperature
CAGL0K10956g	-0.980994	0.000701384	COX14	YML129C	Mitochondrial membrane protein, involved in translational regulation of Cox1p and assembly of cytochrome c oxidase (complex IV); associates with complex IV assembly intermediates and complex III/complex IV supercomplexes
CAGL0K02805g	-0.980141	0.0013092	AUR1
CAGL0D00550g	-0.976275	0.000701384	PRS1	YKL181W	5-phospho-ribosyl-1(alpha)-pyrophosphate synthetase, synthesizes PRPP, which is required for nucleotide, histidine, and tryptophan biosynthesis; one of five related enzymes, which are active as heteromultimeric complexes
CAGL0L10538g	-0.97607	0.0013092	PAN5	YHR063C	2-dehydropantoate 2-reductase, part of the pantothenic acid pathway, structurally homologous to E. coli panE
CAGL0G07018g	-0.976017	0.0114116	YML018C
CAGL0M04477g	-0.975874	0.0315681	RRN5	YLR141W	Protein involved in transcription of rDNA by RNA polymerase I; transcription factor, member of UAF (upstream activation factor) family along with Rrn9p and Rrn10p
CAGL0D05962g	-0.974801	0.00240041	CBP4	YGR174C	Mitochondrial protein required for assembly of cytochrome bc1 complex; interacts with the Cbp3p-Cbp6p complex and newly synthesized cytochrome b (Cobp) to promote assembly of Cobp into the cytochrome bc1 complex
CAGL0K04103g	-0.973741	0.000701384	CAX4	YGR036C	Dolichyl pyrophosphate (Dol-P-P) phosphatase with a luminally oriented active site in the ER, cleaves the anhydride linkage in Dol-P-P, required for Dol-P-P-linked oligosaccharide intermediate synthesis and protein N-glycosylation
CAGL0H09240g	-0.973677	0.00571416	MNT3	YIL014W	Alpha-1,3-mannosyltransferase, adds the fourth and fifth alpha-1,3-linked mannose residues to O-linked glycans during protein O-glycosylation
CAGL0M09779g	-0.971509	0.000701384	CTS1	YLR286C	Endochitinase, required for cell separation after mitosis; transcriptional activation during the G1 phase of the cell cycle is mediated by transcription factor Ace2p
CAGL0K07436g	-0.96831	0.0013092	YHM2	YMR241W	Carrier protein that exports citrate from and imports oxoglutarate into the mitochondrion, causing net export of NADPH reducing equivalents; also associates with mt nucleoids and has a role in replication and segregation of the mt genome
CAGL0I01342g	-0.968227	0.0013092	GLY1	YEL046C	Threonine aldolase, catalyzes the cleavage of L-allo-threonine and L-threonine to glycine; involved in glycine biosynthesis
CAGL0K02365g	-0.966521	0.000701384	AGC1	YPR021C	Mitochondrial amino acid transporter, acts both as a glutamate uniporter and as an aspartate-glutamate exchanger; involved in nitrogen metabolism and nitrogen compound biosynthesis
CAGL0J11891g	-0.964686	0.00240041
CAGL0I05764g	-0.963721	0.000701384	NRM1	YNR009W	Transcriptional co-repressor of MBF (MCB binding factor)-regulated gene expression; Nrm1p associates stably with promoters via MBF to repress transcription upon exit from G1 phase
CAGL0B02255g	-0.962279	0.0192149	RSM27	YGR215W	Mitochondrial ribosomal protein of the small subunit
CAGL0H05115g	-0.959103	0.00291327	SWC7	YLR385C	Protein of unknown function, component of the Swr1p complex that incorporates Htz1p into chromatin
CAGL0K07876g	-0.956577	0.00387058	MDM36	YPR083W	Mitochondrial protein required for normal mitochondrial morphology and inheritance; proposed involvement in the formation of Dnm1p and Num1p-containing cortical anchor complexes that promote mitochondrial fission
CAGL0A00363g	-0.955734	0.000701384	LEU1	YGL009C	Isopropylmalate isomerase, catalyzes the second step in the leucine biosynthesis pathway
CAGL0F01661g	-0.950582	0.0013092	BMT6	YLR063W	Putative S-adenosylmethionine-dependent methyltransferase; green fluorescent protein (GFP)-fusion protein localizes to the cytoplasm; YLR063W is not an essential gene
CAGL0F08459g	-0.947853	0.00240041	MES1	YGR264C	Methionyl-tRNA synthetase, forms a complex with glutamyl-tRNA synthetase (Gus1p) and Arc1p, which increases the catalytic efficiency of both tRNA synthetases; also has a role in nuclear export of tRNAs
CAGL0E04114g	-0.946943	0.000701384	AFG1	YEL052W	Conserved protein that may act as a chaperone in the degradation of misfolded or unassembled cytochrome c oxidase subunits; localized to matrix face of the mitochondrial inner membrane; member of the AAA family but lacks a protease domain
CAGL0F00913g	-0.945401	0.000701384	PSK2	YOL045W	One of two (see also PSK1) PAS domain containing S/T protein kinases; regulates sugar flux and translation in response to an unknown metabolite by phosphorylating Ugp1p and Gsy2p (sugar flux) and Caf20p, Tif11p and Sro9p (translation)
CAGL0G01430g	-0.942387	0.0013092	LAP2	YNL045W	Leucyl aminopeptidase yscIV (leukotriene A4 hydrolase) with epoxide hydrolase activity, metalloenzyme containing one zinc atom; green fluorescent protein (GFP)-fusion protein localizes to the cytoplasm and nucleus
CAGL0L03047g	-0.941207	0.00614934	DBP7	YKR024C	Putative ATP-dependent RNA helicase of the DEAD-box family involved in ribosomal biogenesis; essential for growth under anaerobic conditions
CAGL0H00308g	-0.936338	0.000701384	PDP3	YLR455W	Putative protein of unknown function; green fluorescent protein (GFP)-fusion protein localizes to the nucleus; deletion confers sensitivity to 4-(N-(S-glutathionylacetyl)amino) phenylarsenoxide (GSAO)
CAGL0F00253g	-0.936015	0.0327443	TRP3	YKL211C	Bifunctional enzyme exhibiting both indole-3-glycerol-phosphate synthase and anthranilate synthase activities, forms multifunctional hetero-oligomeric anthranilate synthase:indole-3-glycerol phosphate synthase enzyme complex with Trp2p
CAGL0H03531g	-0.9354	0.0382184	MNP1	YGL068W	Protein associated with the mitochondrial nucleoid; putative mitochondrial ribosomal protein with similarity to E. coli L7/L12 ribosomal protein; required for normal respiratory growth
CAGL0G03531g	-0.935103	0.0231515	SPR6	YER115C	Protein of unknown function, expressed during sporulation; not required for sporulation, but gene exhibits genetic interactions with other genes required for sporulation
CAGL0J06468g	-0.932936	0.00614934	TSL1	YML100W	Large subunit of trehalose 6-phosphate synthase (Tps1p)/phosphatase (Tps2p) complex, which converts uridine-5'-diphosphoglucose and glucose 6-phosphate to trehalose, similar to Tps3p and may share function; mutant has aneuploidy tolerance
CAGL0C05445g	-0.930135	0.00701641	BRE4	YDL231C	Zinc finger protein containing five transmembrane domains; null mutant exhibits strongly fragmented vacuoles and sensitivity to brefeldin A, a drug which is known to affect intracellular transport
CAGL0K08624g	-0.927751	0.00240041	HAP4	YKL109W	Subunit of the heme-activated, glucose-repressed Hap2p/3p/4p/5p CCAAT-binding complex, a transcriptional activator and global regulator of respiratory gene expression; provides the principal activation function of the complex
CAGL0H08283g	-0.92595	0.0013092	HSP10	YOR020C	Mitochondrial matrix co-chaperonin that inhibits the ATPase activity of Hsp60p, a mitochondrial chaperonin; involved in protein folding and sorting in the mitochondria; 10 kD heat shock protein with similarity to E. coli groES
CAGL0M09581g	-0.924958	0.00434505	ATP1	YBL099W	Alpha subunit of the F1 sector of mitochondrial F1F0 ATP synthase, which is a large, evolutionarily conserved enzyme complex required for ATP synthesis; phosphorylated
CAGL0K07634g	-0.923773	0.0344912	GAT1	YFL021W	Transcriptional activator of genes involved in nitrogen catabolite repression; contains a GATA-1-type zinc finger DNA-binding motif; activity and localization regulated by nitrogen limitation and Ure2p
CAGL0L07722g	-0.922764	0.00742233	PGK1	YCR012W	3-phosphoglycerate kinase, catalyzes transfer of high-energy phosphoryl groups from the acyl phosphate of 1,3-bisphosphoglycerate to ADP to produce ATP; key enzyme in glycolysis and gluconeogenesis
CAGL0J05478g	-0.922307	0.0114116	SWS2	YNL081C	Putative mitochondrial ribosomal protein of the small subunit, has similarity to E. coli S13 ribosomal protein; participates in controlling sporulation efficiency
CAGL0C01133g	-0.920995	0.00240041
CAGL0H07029g	-0.920454	0.000701384	MRPL35	YDR322W	Mitochondrial ribosomal protein of the large subunit
CAGL0D05280g	-0.919644	0.0429247	MET10	YFR030W	Subunit alpha of assimilatory sulfite reductase, which converts sulfite into sulfide
CAGL0J01595g	-0.919545	0.0013092	CMR3	YPR013C	Putative zinc finger protein; YPR013C is not an essential gene
CAGL0A00561g	-0.917052	0.00701641	RPN14	YGL004C	Proteasome-interacting protein involved in the assembly of the base subcomplex of the 19S proteasome regulatory particle (RP); null mutants accumulate ubiquitinated Gcn4p and display decreased 26S proteasome stability; interacts with Rpt5p
CAGL0I09064g	-0.91466	0.0125168	CDC14	YFR028C	Protein phosphatase required for mitotic exit; located in the nucleolus until liberated by the FEAR and Mitotic Exit Network in anaphase, enabling it to act on key substrates to effect a decrease in CDK/B-cyclin activity and mitotic exit; required for meiosis I spindle disassembly; released from nucleolus upon entry into anaphase I of meiosis, resequestered in metaphase II, then released again up…
CAGL0J09724g	-0.913497	0.000701384	MRPL11	YDL202W	Mitochondrial ribosomal protein of the large subunit
CAGL0M04609g	-0.911188	0.0013092	SPE4	YLR146C	Spermine synthase, required for the biosynthesis of spermine and also involved in biosynthesis of pantothenic acid
CAGL0K05973g	-0.91107	0.00340117	HSP60	YLR259C	Tetradecameric mitochondrial chaperonin required for ATP-dependent folding of precursor polypeptides and complex assembly; prevents aggregation and mediates protein refolding after heat shock; role in mtDNA transmission; phosphorylated
CAGL0F01243g	-0.909602	0.0013092	MDM38	YOL027C	Mitochondrial protein, forms a complex with Mba1p to facilitate recruitment of mRNA-specific translational activators to ribosomes; roles in protein export and K+/H+ exchange; human ortholog Letm1 implicated in Wolf-Hirschhorn syndrome
CAGL0M04433g	-0.90937	0.000701384	NHA1	YLR138W	Na+/H+ antiporter involved in sodium and potassium efflux through the plasma membrane; required for alkali cation tolerance at acidic pH
CAGL0A00231g	-0.9066	0.00240041	ALK1	YGL021W	Protein kinase; accumulation and phosphorylation are periodic during the cell cycle; phosphorylated in response to DNA damage; contains characteristic motifs for degradation via the APC pathway; similar to Alk2p and to mammalian haspins
CAGL0E05610g	-0.905904	0.00340117	PYK2	YOR347C	Pyruvate kinase that appears to be modulated by phosphorylation; PYK2 transcription is repressed by glucose, and Pyk2p may be active under low glycolytic flux
CAGL0M02167g	-0.904941	0.0344912	PRM4	YPL156C	Pheromone-regulated protein proposed to be involved in mating; predicted to have 1 transmembrane segment; transcriptionally regulated by Ste12p during mating and by Cat8p during the diauxic shift
CAGL0L03267g	-0.904438	0.0106498	GAP1	YKR039W	General amino acid permease; Gap1p senses the presence of amino acid substrates to regulate localization to the plasma membrane when needed
CAGL0F07117g	-0.902654	0.0143562	GPG1	YGL121C	Proposed gamma subunit of the heterotrimeric G protein that interacts with the receptor Gpr1p; involved in regulation of pseudohyphal growth; requires Gpb1p or Gpb2p to interact with Gpa2p; overproduction causes prion curing
CAGL0K00913g	-0.902288	0.001871	ADE3	YGR204W	Cytoplasmic trifunctional enzyme C1-tetrahydrofolate synthase, involved in single carbon metabolism and required for biosynthesis of purines, thymidylate, methionine, and histidine; null mutation causes auxotrophy for adenine and histidine
CAGL0F03663g	-0.900053	0.0241455	MRPL40	YPL173W	Mitochondrial ribosomal protein of the large subunit
CAGL0D00176g	-0.899075	0.00526834	GDH3	YAL062W	NADP(+)-dependent glutamate dehydrogenase, synthesizes glutamate from ammonia and alpha-ketoglutarate; rate of alpha-ketoglutarate utilization differs from Gdh1p; expression regulated by nitrogen and carbon sources
CAGL0A04103g	-0.897904	0.000701384	UPS1	YLR193C	Mitochondrial intermembrane space protein that regulates mitochondrial cardiolipin levels, null has defects in Mgm1p processing, integrity of mitochondrial inner membrane complexes, and mitochondrial morphology; ortholog of human PRELI
CAGL0I04598g	-0.895222	0.00340117	TCM62	YBR044C	Protein involved in the assembly of the mitochondrial succinate dehydrogenase complex; putative chaperone
CAGL0J10120g	-0.895163	0.001871	FKH2	YNL068C	Forkhead family transcription factor with a major role in the expression of G2/M phase genes; positively regulates transcriptional elongation; negative role in chromatin silencing at HML and HMR; substrate of the Cdc28p/Clb5p kinase
CAGL0H06215g	-0.892976	0.000701384	GAL11	YOL051W	Subunit of the RNA polymerase II mediator complex; associates with core polymerase subunits to form the RNA polymerase II holoenzyme; affects transcription by acting as target of activators and repressors; forms part of the tail domain of mediator
CAGL0D03102g	-0.890723	0.0128751	COX16	YJL003W	Mitochondrial inner membrane protein, required for assembly of cytochrome c oxidase
CAGL0K01859g	-0.889226	0.00571416	NOP1	YDL014W	Nucleolar protein, component of the small subunit processome complex, which is required for processing of pre-18S rRNA; has similarity to mammalian fibrillarin
CAGL0J00561g	-0.889186	0.00240041	YHI9	YHR029C	Protein of unknown function; null mutant is defective in unfolded protein response; possibly involved in a membrane regulation metabolic pathway; member of the PhzF superfamily, though most likely not involved in phenazine production
CAGL0H10604g	-0.888837	0.001871	PUB1	YNL016W	Poly (A)+ RNA-binding protein, abundant mRNP-component protein that binds mRNA and is required for stability of many mRNAs; component of glucose deprivation induced stress granules, involved in P-body-dependent granule assembly
CAGL0J02684g	-0.888461	0.01398	ERG28	YER044C	Endoplasmic reticulum membrane protein, may facilitate protein-protein interactions between the Erg26p dehydrogenase and the Erg27p 3-ketoreductase and/or tether these enzymes to the ER, also interacts with Erg6p
CAGL0I02046g	-0.881062	0.016474	YPR127W	YPR127W	Protein of unknown function, differentially expressed during alcoholic fermentation; expression activated by transcription factor YRM1/YOR172W; green fluorescent protein (GFP)-fusion protein localizes to both the cytoplasm and the nucleus
CAGL0I04356g	-0.88049	0.00989736	TIF2	YJL138C	Translation initiation factor eIF4A, identical to Tif1p; DEA(D/H)-box RNA helicase that couples ATPase activity to RNA binding and unwinding; forms a dumbbell structure of two compact domains connected by a linker; interacts with eIF4G
CAGL0M03311g	-0.880392	0.00240041	GTT3	YEL017W	Protein of unknown function with a possible role in glutathione metabolism, as suggested by computational analysis of large-scale protein-protein interaction data; GFP-fusion protein localizes to the nuclear periphery
CAGL0K10714g	-0.879014	0.0114116	ROG3	YFR022W	Protein that binds the ubiquitin ligase Rsp5p via its 2 PY motifs; has similarity to Rod1p; mutation suppresses the temperature sensitivity of an mck1 rim11 double mutant; proposed to regulate the endocytosis of plasma membrane proteins
CAGL0F01749g	-0.877551	0.00701641	SHM2	YLR058C	Cytosolic serine hydroxymethyltransferase, converts serine to glycine plus 5,10 methylenetetrahydrofolate; major isoform involved in generating precursors for purine, pyrimidine, amino acid, and lipid biosynthesis
CAGL0L08030g	-0.874961	0.00526834	SLM5	YCR024C	Mitochondrial asparaginyl-tRNA synthetase
CAGL0K02409g	-0.874257	0.0224935	ATP20	YPR020W	Subunit g of the mitochondrial F1F0 ATP synthase; reversibly phosphorylated on two residues; unphosphorylated form is required for dimerization of the ATP synthase complex
CAGL0G07106g	-0.869424	0.0102638	APT1	YML022W	Adenine phosphoribosyltransferase, catalyzes the formation of AMP from adenine and 5-phosphoribosylpyrophosphate; involved in the salvage pathway of purine nucleotide biosynthesis
CAGL0K07568g	-0.868105	0.0244652	PMU1	YKL128C	Putative phosphomutase, contains a region homologous to the active site of phosphomutases; overexpression suppresses the histidine auxotrophy of an ade3 ade16 ade17 triple mutant and the temperature sensitivity of a tps2 mutant
CAGL0I08877g	-0.866074	0.001871	MRPS35	YGR165W	Mitochondrial ribosomal protein of the small subunit; null mutant does not grow on glycerol, is sensitive to 2,4-dichlorophenol, and accumulates large lipid droplets
CAGL0K07315g	-0.865633	0.00614934	COA6	YMR244C-A	Putative protein of unknown function; green fluorescent protein (GFP)-fusion protein localizes to both the cytoplasm and nucleus and is induced in response to the DNA-damaging agent MMS; YMR244C-A is not an essential gene
CAGL0K04873g	-0.865118	0.0048144	MFG1	YDL233W	Putative protein of unknown function; green fluorescent protein (GFP)-fusion protein localizes to the cytoplasm and nucleus; YDL233W is not an essential gene
CAGL0H10538g	-0.860497	0.00742233	HEM25	YDL119C	Putative mitochondrial transport protein; GFP-fusion protein is induced in response to the DNA-damaging agent MMS; the authentic, non-tagged protein is detected in purified mitochondria
CAGL0J07832g	-0.859687	0.0330297	MRPL17	YNL252C	Mitochondrial ribosomal protein of the large subunit
CAGL0J00341g	-0.858538	0.00340117	AAP1	YHR047C	Arginine/alanine aminopeptidase, overproduction stimulates glycogen accumulation
CAGL0K01375g	-0.857695	0.00742233	MRP10	YDL045W-A	Mitochondrial ribosomal protein of the small subunit; contains twin cysteine-x9-cysteine motifs
CAGL0I10340g	-0.857677	0.0492678	FLO1
CAGL0M02453g	-0.85617	0.0078301	POC4	YPL144W	Component of a heterodimeric Poc4p-Irc25p chaperone involved in assembly of alpha subunits into the 20S proteasome; may regulate formation of proteasome isoforms with alternative subunits under different conditions
CAGL0D04730g	-0.854407	0.00240041	YLH47	YPR125W	Mitochondrial inner membrane protein exposed to the mitochondrial matrix, associates with mitochondrial ribosomes, NOT required for respiratory growth; homolog of human Letm1, a protein implicated in Wolf-Hirschhorn syndrome
CAGL0K01683g	-0.853983	0.00434505	GPD1	YDL022W	NAD-dependent glycerol-3-phosphate dehydrogenase, key enzyme of glycerol synthesis, essential for growth under osmotic stress; expression regulated by high-osmolarity glycerol response pathway; homolog of Gpd2p
CAGL0K12342g	-0.852877	0.000701384	ALG1	YBR110W	Mannosyltransferase, involved in asparagine-linked glycosylation in the endoplasmic reticulum (ER); essential for viability, mutation is functionally complemented by human ortholog
CAGL0I08393g	-0.852275	0.00340117	TIF3	YPR163C	Translation initiation factor eIF-4B, has RNA annealing activity; contains an RNA recognition motif and binds to single-stranded RNA
CAGL0F04895g	-0.850336	0.00240041	GPH1	YPR160W	Non-essential glycogen phosphorylase required for the mobilization of glycogen, activity is regulated by cyclic AMP-mediated phosphorylation, expression is regulated by stress-response elements and by the HOG MAP kinase pathway
CAGL0F07997g	-0.845755	0.00240041	KEL2	YGR238C	Protein that functions in a complex with Kel1p to negatively regulate mitotic exit, interacts with Tem1p and Lte1p; localizes to regions of polarized growth; potential Cdc28p substrate
CAGL0L10780g	-0.839762	0.0114116	HFA1	YMR207C	Mitochondrial acetyl-coenzyme A carboxylase, catalyzes the production of malonyl-CoA in mitochondrial fatty acid biosynthesis
CAGL0H03333g	-0.839248	0.00240041	MPC1	YGL080W	Putative protein of unknown function; highly conserved across species and orthologous to human gene BRP44L; the authentic, non-tagged protein is detected in highly purified mitochondria in high-throughput studies
CAGL0K09944g	-0.837432	0.00291327	PDE2	YOR360C	High-affinity cyclic AMP phosphodiesterase, component of the cAMP-dependent protein kinase signaling system, protects the cell from extracellular cAMP, contains readthrough motif surrounding termination codon
CAGL0I09856g	-0.83609	0.0136146	SFG1	YOR315W	Nuclear protein, putative transcription factor required for growth of superficial pseudohyphae (which do not invade the agar substrate) but not for invasive pseudohyphal growth; may act together with Phd1p; potential Cdc28p substrate
CAGL0G02893g	-0.833822	0.00571416	POS5	YPL188W	Mitochondrial NADH kinase, phosphorylates NADH; also phosphorylates NAD(+) with lower specificity; required for the response to oxidative stress
CAGL0H04081g	-0.832473	0.00701641	ERG13	YML126C	3-hydroxy-3-methylglutaryl-CoA (HMG-CoA) synthase, catalyzes the formation of HMG-CoA from acetyl-CoA and acetoacetyl-CoA; involved in the second step in mevalonate biosynthesis
CAGL0I09922g	-0.831577	0.0114116	GNT1	YOR320C	N-acetylglucosaminyltransferase capable of modification of N-linked glycans in the Golgi apparatus
CAGL0M13849g	-0.831458	0.00701641	GAS1	YMR307W	Beta-1,3-glucanosyltransferase, required for cell wall assembly and also has a role in transcriptional silencing; localizes to the cell surface via a glycosylphosphatidylinositol (GPI) anchor; also found at the nuclear periphery
CAGL0F09075g	-0.831084	0.00340117	SCH9	YHR205W	Protein kinase involved in transcriptional activation of osmostress-responsive genes; regulates G1 progression, cAPK activity, nitrogen activation of the FGM pathway; involved in life span regulation; homologous to mammalian Akt/PKB
CAGL0K04191g	-0.830754	0.0175246	BUD9	YGR041W	Protein involved in bud-site selection; mutant has increased aneuploidy tolerance; diploid mutants display a unipolar budding pattern instead of the wild-type bipolar pattern, and bud at the distal pole
CAGL0C03850g	-0.82674	0.00701641	DOT5	YIL010W	Nuclear thiol peroxidase which functions as an alkyl-hydroperoxide reductase during post-diauxic growth
CAGL0C03443g	-0.824122	0.00387058	LYS9	YNR050C	Saccharopine dehydrogenase (NADP+, L-glutamate-forming); catalyzes the formation of saccharopine from alpha-aminoadipate 6-semialdehyde, the seventh step in lysine biosynthesis pathway; exhibits genetic and physical interactions with TRM112
CAGL0G00594g	-0.819279	0.00526834	ERG26	YGL001C	C-3 sterol dehydrogenase, catalyzes the second of three steps required to remove two C-4 methyl groups from an intermediate in ergosterol biosynthesis
CAGL0D03432g	-0.818947	0.00824986	RNR4	YGR180C	Ribonucleotide-diphosphate reductase (RNR), small subunit; the RNR complex catalyzes the rate-limiting step in dNTP synthesis and is regulated by DNA replication and DNA damage checkpoint pathways via localization of the small subunits
CAGL0K11462g	-0.817914	0.00526834	HTB1	YDR224C	Histone H2B, core histone protein required for chromatin assembly and chromosome function; nearly identical to HTB2; Rad6p-Bre1p-Lge1p mediated ubiquitination regulates transcriptional activation, meiotic DSB formation and H3 methylation
CAGL0M01562g	-0.814825	0.00614934	YDR391C	YDR391C	Putative protein of unknown function, possibly involved in zinc homeostasis; Bdf1p-dependent transcription induced by salt stress; green fluorescent protein (GFP)-fusion protein localizes to both the cytoplasm and the nucleus
CAGL0K11275g	-0.814386	0.00866483	VHS1	YDR247W	Cytoplasmic serine/threonine protein kinase; identified as a high-copy suppressor of the synthetic lethality of a sis2 sit4 double mutant, suggesting a role in G1/S phase progression; homolog of Sks1p
CAGL0B04565g	-0.813288	0.0235125	KTR1	YOR099W	Alpha-1,2-mannosyltransferase involved in O- and N-linked protein glycosylation; type II membrane protein; member of the KRE2/MNT1 mannosyltransferase family
CAGL0H05159g	-0.804329	0.00614934	TIM50	YPL063W	Essential component of the Translocase of the Inner Mitochondrial membrane (TIM23 complex); acts as receptor for the TIM23 complex guiding incoming precursors from the TOM complex; may control the gating of the Tim23p-Tim17p channel
CAGL0I04070g	-0.800699	0.0476611	SLC1	YDL052C	1-acyl-sn-glycerol-3-phosphate acyltransferase, catalyzes the acylation of lysophosphatidic acid to form phosphatidic acid, a key intermediate in lipid metabolism; enzymatic activity detected in lipid particles and microsomes
CAGL0E03894g	-0.797812	0.0147077	FPS1
CAGL0M01122g	-0.792044	0.0185379	MRX8	YDR336W	Putative protein of unknown function; sumoylated under stress conditions in a genome wide study; YDR336W is not an essential gene
CAGL0C04697g	-0.791974	0.0150484	RSM26	YJR101W	Mitochondrial ribosomal protein of the small subunit
CAGL0M02189g	-0.790229	0.016112	KIP2	YPL155C	Kinesin-related motor protein involved in mitotic spindle positioning, stabilizes microtubules by targeting Bik1p to the plus end; Kip2p levels are controlled during the cell cycle
CAGL0M11236g	-0.789268	0.0147077	MRPL44	YMR225C	Mitochondrial ribosomal protein of the large subunit
CAGL0D04928g	-0.785817	0.0157754	MEP3	YPR138C	Ammonium permease of high capacity and low affinity; belongs to a ubiquitous family of cytoplasmic membrane proteins that transport only ammonium (NH4+); expression is under the nitrogen catabolite repression regulation ammonia permease
CAGL0M07656g	-0.782875	0.0178562	ERG5	YMR015C	C-22 sterol desaturase, a cytochrome P450 enzyme that catalyzes the formation of the C-22(23) double bond in the sterol side chain in ergosterol biosynthesis; may be a target of azole antifungal drugs
CAGL0M08954g	-0.781838	0.00571416	JIP4	YDR475C	Protein of unknown function; previously annotated as two separate ORFs, YDR474C and YDR475C, which were merged as a result of corrections to the systematic reference sequence
CAGL0K12056g	-0.781329	0.00907771	RSM10	YDR041W	Mitochondrial ribosomal protein of the small subunit, has similarity to E. coli S10 ribosomal protein; essential for viability, unlike most other mitoribosomal proteins
CAGL0E01661g	-0.780068	0.0106498
CAGL0C03872g	-0.778389	0.0347624	TIR3	YIL011W	Cell wall mannoprotein of the Srp1p/Tip1p family of serine-alanine-rich proteins; expressed under anaerobic conditions and required for anaerobic growth
CAGL0I10246g	-0.77812	0.0492678	FLO1
CAGL0G04521g	-0.774797	0.00866483	PAM16	YJL104W	Constituent of the import motor (PAM complex) component of the Translocase of the Inner Mitochondrial membrane (TIM23 complex); forms a 1:1 subcomplex with Pam18p and inhibits its cochaperone activity; contains a J-like domain
CAGL0L06468g	-0.773997	0.0171841	YDR131C	YDR131C	F-box protein, substrate-specific adaptor subunit that recruits substrates to a core ubiquitination complex
CAGL0H04125g	-0.772591	0.0476611	ALO1	YML086C	D-Arabinono-1,4-lactone oxidase, catalyzes the final step in biosynthesis of dehydro-D-arabinono-1,4-lactone, which is protective against oxidative stress
CAGL0B00616g	-0.772538	0.0125168	SPS22	YCL048W	Protein of unknown function, redundant with Sps2p for the organization of the beta-glucan layer of the spore wall
CAGL0K07392g	-0.772518	0.0117935	ZRC1	YMR243C	Vacuolar membrane zinc transporter, transports zinc from the cytosol into the vacuole for storage; also has a role in resistance to zinc shock resulting from a sudden influx of zinc into the cytoplasm
CAGL0L13222g	-0.769475	0.00824986	SIC1	YLR079W	Inhibitor of Cdc28-Clb kinase complexes that controls G1/S phase transition, preventing premature S phase and ensuring genomic integrity; phosphorylation targets Sic1p for SCF(CDC4)-dependent turnover; functional homolog of mammalian Kip1
CAGL0K12518g	-0.767129	0.0188787	AGX1	YFL030W	Alanine:glyoxylate aminotransferase (AGT), catalyzes the synthesis of glycine from glyoxylate, which is one of three pathways for glycine biosynthesis in yeast; has similarity to mammalian and plant alanine:glyoxylate aminotransferases
CAGL0F07172g	-0.760395	0.0106498	COQ8	YGL119W	Protein required for ubiquinone (coenzyme Q) biosynthesis and for respiratory growth; exhibits genetic interaction with COQ9, suggesting a common function; similar to prokaryotic proteins involved in early steps of ubiquinone biosynthesis
CAGL0L01903g	-0.758366	0.0078301	RGT1	YKL038W	Glucose-responsive transcription factor that regulates expression of several glucose transporter (HXT) genes in response to glucose; binds to promoters and acts both as a transcriptional activator and repressor
CAGL0A04455g	-0.756993	0.0106498	SEF1	YBL066C	Putative transcription factor, has homolog in Kluyveromyces lactis
CAGL0M08602g	-0.756198	0.0110314	CCC2	YDR270W	Cu(+2)-transporting P-type ATPase, required for export of copper from the cytosol into an extracytosolic compartment; has similarity to human proteins involved in Menkes and Wilsons diseases
CAGL0M04697g	-0.755154	0.0114116	RDL2	YOR286W	Protein with rhodanese activity; contains a rhodanese-like domain similar to Rdl1p, Uba4p, Tum1p, and Ych1p; overexpression causes a cell cycle delay; null mutant displays elevated frequency of mitochondrial genome loss
CAGL0G09603g	-0.754464	0.0208559	YOR186W	YOR186W	Putative protein of unknown function; proper regulation of expression during heat stress is sphingolipid-dependent
CAGL0J02552g	-0.754141	0.0442382
CAGL0K09064g	-0.752415	0.0121506	TUM1	YOR251C	Rhodanese domain sulfur transferase, accepts persulfite from Nfs1p and transfers it to Uba4p in the pathway for 2-thiolation of the wobble uridine base of tRNAs; also stimulates sulfur transfer by Nfs1p; may be mitochondrially localized
CAGL0B04785g	-0.751686	0.0303355	SGF29	YCL010C	Component of the HAT/Core module of the SAGA, SLIK, and ADA complexes; HAT/Core module also contains Gcn5p, Ngg1p, and Ada2p; binds methylated histone H3K4; involved in transcriptional regulation through SAGA recruitment to target promoters and H3 acetylation
CAGL0G10175g	-0.748125	0.0110314	DAN1	YJR150C	Cell wall mannoprotein with similarity to Tir1p, Tir2p, Tir3p, and Tir4p; expressed under anaerobic conditions, completely repressed during aerobic growth
CAGL0I07601g	-0.746259	0.0387917	COQ3	YOL096C	O-methyltransferase, catalyzes two different O-methylation steps in ubiquinone (Coenzyme Q) biosynthesis; component of a mitochondrial ubiquinone-synthesizing complex; phosphoprotein
CAGL0G04851g	-0.745411	0.0224935	ELO3	YLR372W	Elongase, involved in fatty acid and sphingolipid biosynthesis; synthesizes very long chain 20-26-carbon fatty acids from C18-CoA primers; involved in regulation of sphingolipid biosynthesis
CAGL0F04411g	-0.743816	0.0106498	MRPL16	YBL038W	Mitochondrial ribosomal protein of the large subunit
CAGL0J03520g	-0.740108	0.01398	CPR4	YCR069W	Peptidyl-prolyl cis-trans isomerase (cyclophilin), catalyzes the cis-trans isomerization of peptide bonds N-terminal to proline residues; has a potential role in the secretory pathway
CAGL0I10494g	-0.738494	0.033628	FHN1	YGR131W	Protein of unknown function; induced by ketoconazole; promoter region contains sterol regulatory element motif, which has been identified as a Upc2p-binding site; overexpression complements function of Nce102p in NCE102 deletion strain
CAGL0J10230g	-0.737642	0.0224935	MSK1	YNL073W	Mitochondrial lysine-tRNA synthetase, required for import of both aminoacylated and deacylated forms of tRNA(Lys) into mitochondria and for aminoacylation of mitochondrially encoded tRNA(Lys)
CAGL0G07799g	-0.733951	0.0303355	PCP1	YGR101W	Mitochondrial serine protease required for the processing of various mitochondrial proteins and maintenance of mitochondrial DNA and morphology; belongs to the rhomboid-GlpG superfamily of intramembrane peptidases
CAGL0M05511g	-0.733106	0.0154177	FTH1	YBR207W	Putative high affinity iron transporter involved in transport of intravacuolar stores of iron; forms complex with Fet5p; expression is regulated by iron; proposed to play indirect role in endocytosis
CAGL0K00495g	-0.729069	0.0276337	EAP1	YKL204W	eIF4E-associated protein, competes with eIF4G for binding to eIF4E; inhibits cap-dependent translation; functions independently of eIF4E to maintain genetic stability; plays a role in cell growth, implicated in the TOR signaling cascade
CAGL0B01463g	-0.727016	0.0154177	RRP40	YOL142W	Exosome non-catalytic core component; involved in 3'-5' RNA processing and degradation in both the nucleus and the cytoplasm; predicted to contain both S1 and KH RNA binding domains; has similarity to human hRrp40p (EXOSC3)
CAGL0G10153g	-0.724388	0.0244652	QCR7	YDR529C	Subunit 7 of the ubiquinol cytochrome-c reductase complex, which is a component of the mitochondrial inner membrane electron transport chain; oriented facing the mitochondrial matrix; N-terminus appears to play a role in complex assembly
CAGL0J01419g	-0.722339	0.0125168	SEG1	YMR086W	Component of the eisosome with unknown function; may interact with ribosomes, based on co-purification experiments; GFP-fusion protein localizes to the cell periphery; expression is repressed by cAMP; similar to A. gossypii SEG gene which is important for stabilizing eisosomes
CAGL0L09229g	-0.721346	0.016112	AIM45	YPR004C	Putative ortholog of mammalian electron transfer flavoprotein complex subunit ETF-alpha; interacts with frataxin, Yfh1p; null mutant displays elevated frequency of mitochondrial genome loss; may have a role in oxidative stress response
CAGL0F01947g	-0.717228	0.0479382	LPD1	YFL018C	Dihydrolipoamide dehydrogenase, the lipoamide dehydrogenase component (E3) of the pyruvate dehydrogenase and 2-oxoglutarate dehydrogenase multi-enzyme complexes
CAGL0C02519g	-0.716174	0.0205474	MIG3	YER028C	Probable transcriptional repressor involved in response to toxic agents such as hydroxyurea that inhibit ribonucleotide reductase; phosphorylation by Snf1p or the Mec1p pathway inactivates Mig3p, allowing induction of damage response genes
CAGL0G01166g	-0.714883	0.016112	DIC1	YLR348C	Mitochondrial dicarboxylate carrier, integral membrane protein, catalyzes a dicarboxylate-phosphate exchange across the inner mitochondrial membrane, transports cytoplasmic dicarboxylates into the mitochondrial matrix
CAGL0B00594g	-0.713977	0.0185379	YCL048W-A	YCL048W-A	Putative protein of unknown function
CAGL0K02497g	-0.713932	0.0251044	TIF6	YPR016C	Constituent of 66S pre-ribosomal particles, has similarity to human translation initiation factor 6 (eIF6); may be involved in the biogenesis and or stability of 60S ribosomal subunits
CAGL0M08382g	-0.711278	0.0285546	MRP49	YKL167C	Mitochondrial ribosomal protein of the large subunit, not essential for mitochondrial translation
CAGL0I02552g	-0.70957	0.016474	STB5	YHR178W	Transcription factor, involved in regulating multidrug resistance and oxidative stress response; forms a heterodimer with Pdr1p; contains a Zn(II)2Cys6 zinc finger domain that interacts with a pleiotropic drug resistance element in vitro
CAGL0M06721g	-0.707487	0.0128751	CAB2	YIL083C	Probable phosphopantothenoylcysteine synthetase (PPCS), which catalyzes the second step of coenzyme A biosynthesis from pantothenate; null mutant lethality is complemented by E. coli coaBC (encoding a bifunctional enzyme with PPCS activity)
CAGL0D05412g	-0.702324	0.0195652	MRPS5	YBR251W	Mitochondrial ribosomal protein of the small subunit
CAGL0F02717g	-0.701337	0.022841	PDR15	YDR406W	Plasma membrane ATP binding cassette (ABC) transporter, multidrug transporter and general stress response factor implicated in cellular detoxification; regulated by Pdr1p, Pdr3p and Pdr8p; promoter contains a PDR responsive element
CAGL0J03872g	-0.70018	0.0157754	KIN4	YOR233W	Serine/threonine protein kinase that inhibits the mitotic exit network (MEN) when the spindle position checkpoint is activated; localized asymmetrically to mother cell cortex, spindle pole body and bud neck
CAGL0L02343g	-0.699224	0.0238215	IRC22	YEL001C	Putative protein of unknown function; green fluorescent protein (GFP)-fusion localizes to the ER; YEL001C is non-essential; null mutant displays increased levels of spontaneous Rad52p foci
CAGL0K12298g	-0.696157	0.0373995	IML3	YBR107C	Protein with a role in kinetochore function, localizes to the outer kinetochore in a Ctf19p-dependent manner, interacts with Chl4p and Ctf19p
CAGL0M05753g	-0.692573	0.0387917	MRH4	YGL064C	Mitochondrial ATP-dependent RNA helicase of the DEAD-box family, plays an essential role in mitochondrial function
CAGL0E00627g	-0.691955	0.0434706	SRB8	YCR081W	Subunit of the RNA polymerase II mediator complex; associates with core polymerase subunits to form the RNA polymerase II holoenzyme; essential for transcriptional regulation; involved in glucose repression
CAGL0H01639g	-0.690062	0.0465627	SPS1	YDR523C	Putative protein serine/threonine kinase expressed at the end of meiosis and localized to the prospore membrane, required for correct localization of enzymes involved in spore wall synthesis
CAGL0C00407g	-0.689002	0.032436	GIS3	YLR094C	Protein of unknown function
CAGL0J05456g	-0.686447	0.0312911	EOS1	YNL080C	Protein involved in N-glycosylation; deletion mutation confers sensitivity to exidative stress and shows synthetic lethality with mutations in the spindle checkpoint genes BUB3 and MAD1; YNL080C is not an essential gene
CAGL0L05082g	-0.685764	0.0208559	YKL077W	YKL077W	Putative protein of unknown function; green fluorescent protein (GFP)-fusion protein localizes to the vacuole
CAGL0F03399g	-0.685076	0.0279321	SCS7	YMR272C	Sphingolipid alpha-hydroxylase, functions in the alpha-hydroxylation of sphingolipid-associated very long chain fatty acids, has both cytochrome b5-like and hydroxylase/desaturase domains, not essential for growth
CAGL0K05137g	-0.684448	0.0276337	ATH1	YPR026W	Acid trehalase required for utilization of extracellular trehalose
CAGL0G02365g	-0.684031	0.0350617	TGL4	YKR089C	Multifunctional triacylglycerol lipase, steryl ester hydrolase, and Ca2+-independent phospholipase A2; catalyzes acyl-CoA dependent acylation of LPA to PA; required with Tgl3p for timely bud formation; phosphorylated and activated by Cdc28p
CAGL0M01100g	-0.683589	0.026362	MRPS28	YDR337W	Mitochondrial ribosomal protein of the small subunit
CAGL0D02904g	-0.682056	0.0276337	PPR1	YLR014C	Zinc finger transcription factor containing a Zn(2)-Cys(6) binuclear cluster domain, positively regulates transcription of genes involved in uracil biosynthesis; activity may be modulated by interaction with Tup1p
CAGL0I05874g	-0.679933	0.0276337	GPP1	YIL053W	Constitutively expressed isoform of DL-glycerol-3-phosphatase; involved in glycerol biosynthesis, induced in response to both anaerobic and, along with the Hor2p/Gpp2p isoform, osmotic stress
CAGL0I06336g	-0.679168	0.0254137	NUC1	YJL208C	Major mitochondrial nuclease, has RNAse and DNA endo- and exonucleolytic activities; has roles in mitochondrial recombination, apoptosis and maintenance of polyploidy
CAGL0G09757g	-0.673595	0.0365533	YLR278C	YLR278C	Zinc-cluster protein; GFP-fusion protein localizes to the nucleus; mutant shows moderate growth defect on caffeine; has a prion-domain like fragment that increases frequency of [URE3]; YLR278C is not an essential gene
CAGL0J04752g	-0.671846	0.0315681	TUS1	YLR425W	Guanine nucleotide exchange factor (GEF) that functions to modulate Rho1p activity as part of the cell integrity signaling pathway; multicopy suppressor of tor2 mutation and ypk1 ypk2 double mutation; potential Cdc28p substrate
CAGL0E01331g	-0.670491	0.0410072	SWI5	YDR146C	Transcription factor that activates transcription of genes expressed at the M/G1 phase boundary and in G1 phase; localization to the nucleus occurs during G1 and appears to be regulated by phosphorylation by Cdc28p kinase
CAGL0H07579g	-0.668462	0.0445052	HXK2	YGL253W	Hexokinase isoenzyme 2 that catalyzes phosphorylation of glucose in the cytosol; predominant hexokinase during growth on glucose; functions in the nucleus to repress expression of HXK1 and GLK1 and to induce expression of its own gene
CAGL0L12584g	-0.66843	0.0473875	YPL039W	YPL039W	Putative protein of unknown function; YPL039W is not an essential gene
CAGL0G10131g	-0.665213	0.0463025	QCR2	YPR191W	Subunit 2 of the ubiquinol cytochrome-c reductase complex, which is a component of the mitochondrial inner membrane electron transport chain; phosphorylated; transcription is regulated by Hap1p, Hap2p/Hap3p, and heme
CAGL0H03025g	-0.663729	0.033628	PAN2	YGL094C	Essential subunit of the Pan2p-Pan3p poly(A)-ribonuclease complex, which acts to control poly(A) tail length and regulate the stoichiometry and activity of postreplication repair complexes
CAGL0L08162g	-0.663163	0.030661	SNT1	YCR033W	Subunit of the Set3C deacetylase complex that interacts directly with the Set3C subunit, Sif2p; putative DNA-binding protein; mutant has increased aneuploidy tolerance
CAGL0K01397g	-0.663121	0.0497667	FAD1	YDL045C	Flavin adenine dinucleotide (FAD) synthetase, performs the second step in synthesis of FAD from riboflavin
CAGL0H09372g	-0.661077	0.0399199	TYS1	YGR185C	Cytoplasmic tyrosyl-tRNA synthetase, required for cytoplasmic protein synthesis; interacts with positions 34 and 35 of the tRNATyr anticodon; mutations in human ortholog YARS are associated with Charcot-Marie-Tooth (CMT) neuropathies
CAGL0M09999g	-0.65963	0.0257288	IRA1	YBR140C	GTPase-activating protein that negatively regulates RAS by converting it from the GTP- to the GDP-bound inactive form, required for reducing cAMP levels under nutrient limiting conditions, mediates membrane association of adenylate cyclase
CAGL0D04004g	-0.65735	0.0330297	YGR017W	YGR017W	Putative protein of unknown function; green fluorescent protein (GFP)-fusion protein localizes to both the nucleus and the cytoplasm
CAGL0H04213g	-0.65695	0.0333326	TDA9	YML081W	DNA-binding protein, putative transcription factor; green fluorescent protein (GFP)-fusion protein localizes to the nucleus; null mutant is sensitive to expression of the top1-T722A allele; not an essential gene
CAGL0A01914g	-0.656127	0.0318558	TRA1	YHR099W	Subunit of SAGA and NuA4 histone acetyltransferase complexes; interacts with acidic activators (e.g., Gal4p) which leads to transcription activation; similar to human TRRAP, which is a cofactor for c-Myc mediated oncogenic transformation
CAGL0C01199g	-0.653317	0.0365533	ECM22	YLR228C	Sterol regulatory element binding protein, regulates transcription of sterol biosynthetic genes; contains Zn[2]-Cys[6] binuclear cluster; homologous to Upc2p; relocates from intracellular membranes to perinuclear foci on sterol depletion
CAGL0G08602g	-0.653025	0.0387917	RPI1	YIL119C	Putative transcriptional regulator; overexpression suppresses the heat shock sensitivity of wild-type RAS2 overexpression and also suppresses the cell lysis defect of an mpk1 mutation
CAGL0E03674g	-0.652754	0.0303355	TPO1	YLL028W	Polyamine transporter that recognizes spermine, putrescine, and spermidine; catalyzes uptake of polyamines at alkaline pH and excretion at acidic pH; phosphorylation enhances activity and sorting to the plasma membrane
CAGL0D02794g	-0.650184	0.0390698	WSC4	YHL028W	ER membrane protein involved in the translocation of soluble secretory proteins and insertion of membrane proteins into the ER membrane; may also have a role in the stress response but has only partial functional overlap with WSC1-3
CAGL0H09724g	-0.649688	0.0333326	NUG1	YER006W	GTPase that associates with nuclear 60S pre-ribosomes, required for export of 60S ribosomal subunits from the nucleus
CAGL0I10296g	-0.645956	0.0347624	VPS62	YGR141W	Vacuolar protein sorting (VPS) protein required for cytoplasm to vacuole targeting of proteins
CAGL0C02981g	-0.64473	0.0376655	ARE1	YCR048W	Acyl-CoA:sterol acyltransferase, isozyme of Are2p; endoplasmic reticulum enzyme that contributes the major sterol esterification activity in the absence of oxygen
CAGL0F06941g	-0.643222	0.0489982	PYC1	YGL062W	Pyruvate carboxylase isoform, cytoplasmic enzyme that converts pyruvate to oxaloacetate; highly similar to isoform Pyc2p but differentially regulated; mutations in the human homolog are associated with lactic acidosis
CAGL0L08360g	-0.641564	0.032436	TMA108	YIL137C	Protein that associates with ribosomes and is involved in ribosome biogenesis; putative metalloprotease
CAGL0L06490g	-0.63977	0.0330297	PHB2	YGR231C	Subunit of the prohibitin complex (Phb1p-Phb2p), a 1.2 MDa ring-shaped inner mitochondrial membrane chaperone that stabilizes newly synthesized proteins; determinant of replicative life span; involved in mitochondrial segregation
CAGL0L12144g	-0.638335	0.0423829	RAX2	YLR084C	N-glycosylated protein involved in the maintenance of bud site selection during bipolar budding; localization requires Rax1p; RAX2 mRNA stability is regulated by Mpt5p
CAGL0G03245g	-0.634778	0.0487322	IML2	YJL082W	Protein of unknown function; the authentic, non-tagged protein is detected in highly purified mitochondria in high-throughput studies
CAGL0H06611g	-0.633774	0.0439626	ESL1	YIL151C	Putative protein of unknown function, predicted to contain a PINc domain
CAGL0G05335g	-0.633259	0.0439626	TPS2	YDR074W	Phosphatase subunit of the trehalose-6-phosphate synthase/phosphatase complex, which synthesizes the storage carbohydrate trehalose; expression is induced by stress conditions and repressed by the Ras-cAMP pathway
CAGL0L10516g	-0.632125	0.0402014	RPF2	YKR081C	Essential protein involved in the processing of pre-rRNA and the assembly of the 60S ribosomal subunit; interacts with ribosomal protein L11; localizes predominantly to the nucleolus; constituent of 66S pre-ribosomal particles
CAGL0K04279g	-0.611537	0.049524	SCM4	YGR049W	Potential regulatory effector of CDC4 function, suppresses a temperature-sensitive allele of CDC4, tripartite protein structure in which a charged region separates two uncharged domains, not essential for mitosis or meiosis
CAGL0H00330g	-0.599299	0.0489982	FMP27	YLR454W	Putative protein of unknown function; the authentic, non-tagged protein is detected in highly purified mitochondria in high-throughput studies

## Sheet: Table S3
Table S3: Enriched GO terms for biological process (BP), cellular component (CC) and molecular function (MF) categories for proteins, as determined by the DAVID tool, encoded by genes that are upregulated (A) and downregulated (B) in response to caspofungin exposure in wild-type cells.
S3A: GO analysis for Upregulated genes
Category	Term	Count	%	PValue	Genes	List Total	Pop Hits	Pop Total	Fold Enrichment	Bonferroni	Benjamini	FDR
GOTERM_BP_DIRECT	GO:0000447~endonucleolytic cleavage in ITS1 to separate SSU-rRNA from 5.8S rRNA and LSU-rRNA from tricistronic rRNA transcript (SSU-rRNA, 5.8S rRNA, LSU-rRNA)	10	2.12314	0.00216342	2891251, 2887017, 2890298, 2886586, 2891525, 2889144, 2891160, 2886890, 2887142, 2887670	329	34	3698	3.30592	0.758464	1	1
GOTERM_BP_DIRECT	GO:0031505~fungal-type cell wall organization	11	2.33546	0.00353246	2886415, 2888857, 2889638, 2890111, 2886942, 2889080, 2888169, 2890566, 2891538, 2887462, 2889719	329	43	3698	2.87538	0.901864	1	1
GOTERM_BP_DIRECT	GO:0034402~recruitment of 3'-end processing factors to RNA polymerase II holoenzyme complex	3	0.636943	0.0221517	2889049, 2888764, 2889640	329	3	3698	11.2401	1	1	1
GOTERM_BP_DIRECT	GO:0006979~response to oxidative stress	5	1.06157	0.0227982	2886954, 2890076, 2889309, 2890645, 2887508	329	13	3698	4.32312	1	1	1
GOTERM_BP_DIRECT	GO:0006635~fatty acid beta-oxidation	4	0.849257	0.0387843	2886669, 2888759, 2890894, 2891458	329	9	3698	4.99561	1	1	1
GOTERM_BP_DIRECT	GO:0042843~D-xylose catabolic process	3	0.636943	0.0417181	2886305, 2889333, 2889331	329	4	3698	8.43009	1	1	1
GOTERM_BP_DIRECT	GO:0019568~arabinose catabolic process	3	0.636943	0.0417181	2886305, 2889333, 2889331	329	4	3698	8.43009	1	1	1
GOTERM_CC_DIRECT	GO:0000144~cellular bud neck septin ring	6	1.27389	0.0054523	2890564, 2886760, 2889578, 2891206, 2887471, 2890318	341	14	3832	4.81609	0.721776	0.82356	0.82356
GOTERM_CC_DIRECT	GO:0005777~peroxisome	10	2.12314	0.00703898	2886669, 2890076, 2886280, 2888759, 2890894, 2888733, 2889138, 2886673, 2887058, 2890900	341	40	3832	2.80938	0.808515	0.82356	0.82356
GOTERM_CC_DIRECT	GO:0000407~pre-autophagosomal structure	5	1.06157	0.0297838	2889847, 2889623, 2886410, 2888594, 2890527	341	14	3832	4.01341	0.999154	1	1
GOTERM_CC_DIRECT	GO:0034990~nuclear mitotic cohesin complex	3	0.636943	0.0417476	2887737, 2889201, 2888562	341	4	3832	8.42815	0.999954	1	1
GOTERM_MF_DIRECT	GO:0005199~structural constituent of cell wall	6	1.27389	0.00662663	2891274, 2887779, 2888857, 2890111, 2891520, 2889080	309	15	3583	4.63819	0.870981	1	1
GOTERM_MF_DIRECT	GO:0005509~calcium ion binding	7	1.4862	0.0167346	2886704, 2891365, 2889997, 2890564, 2890566, 2889796, 2886818	309	25	3583	3.24673	0.994472	1	1
GOTERM_MF_DIRECT	GO:0016887~ATPase activity	14	2.9724	0.019268	2888747, 2887859, 2887737, 2887943, 2888733, 2891290, 2889005, 2890688, 2891108, 2888376, 2888055, 2888242, 2888331, 2887030	309	81	3583	2.00416	0.997502	1	1
GOTERM_MF_DIRECT	GO:0046982~protein heterodimerization activity	9	1.91083	0.0241844	2891399, 2889348, 2888733, 2886501, 2890645, 2888992, 2891181, 2888166, 2890271	309	42	3583	2.48474	0.999469	1	1
GOTERM_MF_DIRECT	GO:0042393~histone binding	6	1.27389	0.0495645	2887736, 2886759, 2886650, 2891404, 2888771, 2890309	309	24	3583	2.89887	1	1	1
GOTERM_MF_DIRECT	GO:0003690~double-stranded DNA binding	6	1.27389	0.0495645	2888291, 2887737, 2888281, 2886352, 2890688, 2888773	309	24	3583	2.89887	1	1	1
S3B: GO analysis for Downregulated genes
Category	Term	Count	%	PValue	Genes	List Total	Pop Hits	Pop Total	Fold Enrichment	Bonferroni	Benjamini	FDR
GOTERM_BP_DIRECT	GO:0006696~ergosterol biosynthetic process	12	2.01342	1.56178e-06	2888529, 2887958, 2891044, 2889999, 2887028, 2886777, 2891731, 2888522, 2887532, 2889532, 2887077, 2886295	405	20	3698	5.47852	0.000894499	0.000894899	0.000888652
GOTERM_BP_DIRECT	GO:0006865~amino acid transport	11	1.84564	1.46225e-05	2886764, 2889920, 2886303, 2891015, 2889921, 2887249, 2890994, 2888665, 2890469, 2890725, 2891151	405	20	3698	5.02198	0.00834373	0.00418934	0.00416009
GOTERM_BP_DIRECT	GO:0055085~transmembrane transport	13	2.18121	0.000102173	2889717, 2886764, 2889824, 2889920, 2889921, 2887249, 2891151, 2890682, 2891585, 2890994, 2888665, 2890469, 2890725	405	33	3698	3.59701	0.0568674	0.0195151	0.0193789
GOTERM_BP_DIRECT	GO:0008652~cellular amino acid biosynthetic process	7	1.1745	0.000234615	2889739, 2887857, 2889091, 2888486, 2886651, 2886947, 2891409	405	10	3698	6.3916	0.125803	0.0303404	0.0301286
GOTERM_BP_DIRECT	GO:0000105~histidine biosynthetic process	6	1.00671	0.000264751	2890838, 2886505, 2890929, 2889018, 2886805, 2886949	405	7	3698	7.82646	0.140773	0.0303404	0.0301286
GOTERM_BP_DIRECT	GO:0030150~protein import into mitochondrial matrix	9	1.51007	0.000727122	2890155, 2889659, 2890412, 2889225, 2889764, 2889336, 2887993, 2889343, 2888680	405	20	3698	4.10889	0.340842	0.0694402	0.0689554
GOTERM_BP_DIRECT	GO:0006090~pyruvate metabolic process	5	0.838926	0.00175969	2887935, 2891742, 2887723, 2887157, 2890406	405	6	3698	7.60905	0.635485	0.144043	0.143037
GOTERM_BP_DIRECT	GO:0009082~branched-chain amino acid biosynthetic process	5	0.838926	0.00375293	2887857, 2888233, 2886651, 2886491, 2888153	405	7	3698	6.52205	0.884036	0.268804	0.266927
GOTERM_BP_DIRECT	GO:0016126~sterol biosynthetic process	6	1.00671	0.00927897	2888529, 2887028, 2891731, 2888522, 2887532, 2886295	405	13	3698	4.21425	0.995212	0.590761	0.586637
GOTERM_BP_DIRECT	GO:0008610~lipid biosynthetic process	4	0.671141	0.0109356	2890043, 2887958, 2888704, 2889999	405	5	3698	7.30469	0.998165	0.626609	0.622235
GOTERM_BP_DIRECT	GO:0019878~lysine biosynthetic process via aminoadipic acid	4	0.671141	0.0201115	2889949, 2890361, 2886722, 2890081	405	6	3698	6.08724	0.999991	0.960323	0.95362
GOTERM_BP_DIRECT	GO:0009097~isoleucine biosynthetic process	4	0.671141	0.0201115	2886604, 2890176, 2889091, 2888632	405	6	3698	6.08724	0.999991	0.960323	0.95362
GOTERM_BP_DIRECT	GO:0006782~protoporphyrinogen IX biosynthetic process	4	0.671141	0.0323804	2889718, 2889969, 2888612, 2886690	405	7	3698	5.21764	1	1	0.994755
GOTERM_BP_DIRECT	GO:0009099~valine biosynthetic process	3	0.503356	0.033136	2886604, 2890176, 2888632	405	3	3698	9.13086	1	1	0.994755
GOTERM_BP_DIRECT	GO:1902406~mitotic actomyosin contractile ring maintenance	3	0.503356	0.033136	2888963, 2887667, 2889366	405	3	3698	9.13086	1	1	0.994755
GOTERM_BP_DIRECT	GO:0006633~fatty acid biosynthetic process	5	0.838926	0.0340546	2887589, 2889513, 2888002, 2887165, 2889450	405	12	3698	3.80453	1	1	0.994755
GOTERM_BP_DIRECT	GO:0006882~cellular zinc ion homeostasis	4	0.671141	0.0476908	2890374, 2887489, 2888024, 2887154	405	8	3698	4.56543	1	1	0.994755
GOTERM_BP_DIRECT	GO:1990961~drug transmembrane export	4	0.671141	0.0476908	2887804, 2886961, 2888640, 2888131	405	8	3698	4.56543	1	1	0.994755
GOTERM_BP_DIRECT	GO:0032979~protein insertion into mitochondrial membrane from inner side	4	0.671141	0.0476908	2891673, 2889133, 2887152, 2887959	405	8	3698	4.56543	1	1	0.994755
GOTERM_CC_DIRECT	GO:0016021~integral component of membrane	168	28.1879	5.506e-14	2887958, 2888888, 2889975, 2888249, 2887315, 2887959, 2891543, 2890577, 2889698, 2889336, 2886982, 2886465, 2888002, 2888640, 2887152, 2891549, 2887272, 2890615, 2888089, 2891309, 2890619, 2887947, 2887028, 2887940, 2887546, 2887706, 2890060, 2891151, 2891279, 2890346, 2888112, 2890469, 2887784, 2886332, 2888473, 2888352, 2889563, 2887382, 2890902, 2890507, 2886295, 2888704, 2886648, 2887732, 288…	436	896	3832	1.64794	9.80194e-12	9.80068e-12	9.52538e-12
GOTERM_CC_DIRECT	GO:0005762~mitochondrial large ribosomal subunit	22	3.69128	5.0093e-10	2886603, 2887735, 2888009, 2886524, 2888765, 2887668, 2889106, 2887469, 2889908, 2888927, 2891267, 2891049, 2891269, 2888235, 2889720, 2890897, 2891724, 2889432, 2888542, 9488064, 2889022, 2889495	436	42	3832	4.60376	8.91656e-08	4.45828e-08	4.33305e-08
GOTERM_CC_DIRECT	GO:0005763~mitochondrial small ribosomal subunit	17	2.85235	1.0871e-07	2886616, 2888935, 2888921, 2889967, 2887126, 2891162, 2889482, 2887191, 2890153, 2890054, 2891326, 2889963, 2886883, 2887994, 2890668, 2888322, 2889012	436	33	3832	4.52766	1.93502e-05	5.21321e-06	5.06677e-06
GOTERM_CC_DIRECT	GO:0005743~mitochondrial inner membrane	35	5.87248	1.17151e-07	2888866, 2886400, 2888843, 2887919, 2887959, 2889071, 2891585, 2888984, 2887279, 2889036, 2886982, 2887312, 2890657, 2889158, 2887152, 2889870, 2888386, 2889824, 2888612, 2890080, 2891471, 9487988, 2890682, 2891454, 2891673, 2890387, 2888235, 2889764, 2888378, 2887002, 2891414, 2888851, 2887686, 2890305, 2889365	436	118	3832	2.6069	2.08526e-05	5.21321e-06	5.06677e-06
GOTERM_CC_DIRECT	GO:0005886~plasma membrane	38	6.37584	5.3375e-06	2886547, 2886648, 2889999, 2886620, 2887238, 2889491, 2890750, 2890431, 2891543, 2890258, 2888640, 2886465, 2889257, 2891549, 2887077, 2889494, 2889926, 2886899, 2887966, 2887804, 2887947, 2887940, 2887489, 2887602, 2886996, 2887249, 2890060, 2891151, 2889240, 2888050, 2890880, 2890005, 2891237, 2889366, 2886332, 2887641, 2887382, 2888131	436	155	3832	2.15472	0.000949627	0.000190015	0.000184678
GOTERM_CC_DIRECT	GO:0042645~mitochondrial nucleoid	9	1.51007	0.000402955	2886604, 2887935, 2890376, 2890420, 2890477, 2891325, 2888632, 2888542, 2887157	436	18	3832	4.3945	0.0692275	0.0119543	0.0116185
GOTERM_CC_DIRECT	GO:0005759~mitochondrial matrix	18	3.02013	0.00136725	2887857, 2887713, 2888734, 2889659, 2890080, 2888928, 2887807, 2889160, 2891122, 2889290, 2890412, 2889643, 2891447, 2891644, 2891713, 2888057, 2886690, 2888573	436	69	3832	2.29278	0.216149	0.0347671	0.0337905
GOTERM_CC_DIRECT	GO:0005840~ribosome	23	3.85906	0.00643666	2887735, 2886616, 2888921, 2888009, 2887126, 2886524, 2887668, 2889106, 2889908, 2888927, 2891162, 2889482, 2890054, 2891049, 2891269, 2891326, 2889720, 2890897, 2886883, 2888542, 2889012, 9488064, 2889495	436	112	3832	1.80488	0.683182	0.143216	0.139193
GOTERM_CC_DIRECT	GO:0009986~cell surface	11	1.84564	0.0165367	2886801, 9488016, 2891002, 2889307, 2891742, 9488014, 2889212, 2891415, 2886958, 2888881, 2889230	436	42	3832	2.30188	0.948601	0.309872	0.301167
GOTERM_CC_DIRECT	GO:0005739~mitochondrion	35	5.87248	0.0174085	2887537, 2886604, 2889513, 2889975, 2888645, 2889415, 2891281, 2888927, 2890054, 2890551, 2891046, 2891002, 2891269, 2889731, 2887056, 2890897, 2887273, 9488064, 2888881, 2886616, 2888556, 2888996, 2890081, 2889908, 2888719, 2888271, 2891199, 2890365, 2890401, 2887882, 2889963, 2887169, 2890602, 2889400, 2887762	436	209	3832	1.47184	0.956107	0.309872	0.301167
GOTERM_CC_DIRECT	GO:0005744~mitochondrial inner membrane presequence translocase complex	4	0.671141	0.0223404	2889225, 2889336, 2887993, 2888680	436	6	3832	5.85933	0.982077	0.361508	0.351354
GOTERM_CC_DIRECT	GO:0005576~extracellular region	23	3.85906	0.0339469	2887966, 2887617, 2888825, 2887624, 2888414, 2889778, 2889426, 2888928, 2891002, 2891335, 2890686, 2887134, 2888851, 2891237, 2886465, 2887784, 2886376, 2887960, 2887641, 2891415, 2889464, 2889230, 2890507	436	130	3832	1.55498	0.997861	0.488436	0.474715
GOTERM_CC_DIRECT	GO:0033573~high-affinity iron permease complex	3	0.503356	0.0356723	2891633, 2887784, 2889067	436	3	3832	8.78899	0.998444	0.488436	0.474715
GOTERM_CC_DIRECT	GO:0009277~fungal-type cell wall	11	1.84564	0.0450595	2887966, 2887617, 2887624, 2891335, 2888414, 2891237, 2888101, 2886376, 2886958, 2889464, 2890507	436	49	3832	1.97304	0.999727	0.5729	0.556807
GOTERM_MF_DIRECT	GO:0003735~structural constituent of ribosome	39	6.54362	1.84777e-05	2886603, 2887735, 2888921, 2888009, 2886524, 2888765, 2888927, 2891162, 2887191, 2890153, 2890054, 2891267, 2891049, 2891269, 2891326, 2890897, 2886883, 2887994, 2891724, 2889432, 2888322, 2888542, 2889012, 9488064, 2889495, 2886616, 2888935, 2889967, 2887126, 2887668, 2889106, 2887469, 2889908, 2889482, 2888235, 2889720, 2889963, 2890668, 2889022	433	160	3583	2.01699	0.00796902	0.00800087	0.00800087
GOTERM_MF_DIRECT	GO:0022857~transmembrane transporter activity	19	3.18792	0.00011671	2886547, 2886648, 2886478, 2888965, 2887940, 2888413, 2888964, 2889240, 2889742, 2890577, 2886473, 2888112, 2889257, 2889994, 2886382, 2889310, 2887382, 2886373, 2890925	433	59	3583	2.66477	0.0492828	0.0252678	0.0252678
GOTERM_MF_DIRECT	GO:0005506~iron ion binding	7	1.1745	0.0114419	2887958, 2888704, 2889999, 2887589, 2891731, 2889643, 2887532	433	17	3583	3.40728	0.993146	1	1
GOTERM_MF_DIRECT	GO:0009055~electron carrier activity	6	1.00671	0.0197095	2891122, 2889071, 2889318, 2887279, 2887163, 2887077	433	14	3583	3.54635	0.999819	1	1
GOTERM_MF_DIRECT	GO:0050660~flavin adenine dinucleotide binding	6	1.00671	0.0267093	2891122, 2887935, 2890176, 2887028, 2889870, 2887077	433	15	3583	3.30993	0.999992	1	1
GOTERM_MF_DIRECT	GO:0004177~aminopeptidase activity	4	0.671141	0.0419941	2889911, 2888341, 2888012, 2890615	433	7	3583	4.72847	1	1	1

## Sheet: Table S4
Table S4: A list of differentially expressed genes (DEGs) upon CgSET4 deletion.
Upregulated genes
CAGL_ID	log2 (fold_change)	q_value	Sc ortholog	Sc ORF Name	Description
CAGL0L06666g	2.72808	0.000701384	YHB1	YGR234W	Nitric oxide oxidoreductase, flavohemoglobin involved in nitric oxide detoxification; plays a role in the oxidative and nitrosative stress responses
CAGL0H09614g	2.32263	0.000701384	TIR1	YER011W	Cell wall mannoprotein of the Srp1p/Tip1p family of serine-alanine-rich proteins; expression is downregulated at acidic pH and induced by cold shock and anaerobiosis; abundance is increased in cells cultured without shaking
CAGL0D02662g	2.06241	0.0371117	HXT2	YMR011W	High-affinity glucose transporter of the major facilitator superfamily, expression is induced by low levels of glucose and repressed by high levels of glucose
CAGL0H07337g	1.78905	0.000701384
CAGL0H09592g	1.523	0.000701384	TIR1
CAGL0K10868g	1.46736	0.000701384	CTA1	YDR256C	Catalase A, breaks down hydrogen peroxide in the peroxisomal matrix formed by acyl-CoA oxidase (Pox1p) during fatty acid beta-oxidation
CAGL0J03916g	1.38201	0.000701384	HES1	YOR237W	Protein implicated in the regulation of ergosterol biosynthesis; one of a seven member gene family with a common essential function and non-essential unique functions; similar to human oxysterol binding protein (OSBP)
CAGL0C03872g	1.3613	0.000701384	TIR3	YIL011W	Cell wall mannoprotein of the Srp1p/Tip1p family of serine-alanine-rich proteins; expressed under anaerobic conditions and required for anaerobic growth
CAGL0L03828g	1.25022	0.000701384	CYB5	YNL111C	Cytochrome b5, involved in the sterol and lipid biosynthesis pathways; acts as an electron donor to support sterol C5-6 desaturation
CAGL0A03883g	1.2487	0.00387058	QRI5	YLR204W	Mitochondrial inner membrane protein, required for accumulation of spliced COX1 mRNA; may have an additional role in translation of COX1 mRNA
CAGL0B00715g	1.10473	0.022841
CAGL0E04334g	1.10363	0.001871	ERG11	YHR007C	Lanosterol 14-alpha-demethylase; catalyzes the C-14 demethylation of lanosterol to form 4,4''-dimethyl cholesta-8,14,24-triene-3-beta-ol in the ergosterol biosynthesis pathway; member of the cytochrome P450 family; associated and coordinately regulated with the P450 reductase Ncp1p
CAGL0K04279g	1.0571	0.000701384	SCM4	YGR049W	Potential regulatory effector of CDC4 function, suppresses a temperature-sensitive allele of CDC4, tripartite protein structure in which a charged region separates two uncharged domains, not essential for mitosis or meiosis
CAGL0M01760g	0.97737	0.000701384	PDR5	YOR153W	Plasma membrane ATP-binding cassette (ABC) transporter, multidrug transporter actively regulated by Pdr1p; also involved in steroid transport, cation resistance, and cellular detoxification during exponential growth
CAGL0K12100g	0.936174	0.0125168	HEM13	YDR044W	Coproporphyrinogen III oxidase, an oxygen requiring enzyme that catalyzes the sixth step in the heme biosynthetic pathway; transcription is repressed by oxygen and heme (via Rox1p and Hap1p)
CAGL0H08844g	0.923502	0.00387058	DDR48	YMR173W	DNA damage-responsive protein, expression is increased in response to heat-shock stress or treatments that produce DNA lesions; contains multiple repeats of the amino acid sequence NNNDSYGS
CAGL0M07634g	0.88282	0.0117935	SOK2	YMR016C	Nuclear protein that plays a regulatory role in the cyclic AMP (cAMP)-dependent protein kinase (PKA) signal transduction pathway; negatively regulates pseudohyphal differentiation; homologous to several transcription factors
CAGL0F01793g	0.809595	0.0192149	ERG3	YLR056W	C-5 sterol desaturase, catalyzes the introduction of a C-5(6) double bond into episterol, a precursor in ergosterol biosynthesis; mutants are viable, but cannot grow on non-fermentable carbon sources
CAGL0M07656g	0.787545	0.0208559	ERG5	YMR015C	C-22 sterol desaturase, a cytochrome P450 enzyme that catalyzes the formation of the C-22(23) double bond in the sterol side chain in ergosterol biosynthesis; may be a target of azole antifungal drugs
CAGL0L10714g	0.755123	0.0181905	ERG2	YMR202W	C-8 sterol isomerase, catalyzes the isomerization of the delta-8 double bond to the delta-7 position at an intermediate step in ergosterol biosynthesis
CAGL0B03465g	0.70874	0.0434706	SYM1	YLR251W	Protein required for ethanol metabolism; induced by heat shock and localized to the inner mitochondrial membrane; homologous to mammalian peroxisomal membrane protein Mpv17
CAGL0F01419g	0.682909	0.0266774	AUS1	YOR011W	Plasma membrane sterol transporter of the ATP-binding cassette family; required, along with Pdr11p, for uptake of exogenous sterols and their incorporation into the plasma membrane; activity is stimulated by phosphatidylserine; sterol uptake is required for anaerobic growth because sterol biosynthesis requires oxygen
CAGL0E05280g	0.679707	0.0291972	GRE2	YOL151W	3-methylbutanal reductase and NADPH-dependent methylglyoxal reductase (D-lactaldehyde dehydrogenase); stress induced (osmotic, ionic, oxidative, heat shock and heavy metals); regulated by the HOG pathway
CAGL0D05434g	0.613099	0.0468342	ROX1	YPR065W	Heme-dependent repressor of hypoxic genes; contains an HMG domain that is responsible for DNA bending activity
Downregulated genes
CAGL_ID	log2(fold_change)	q_value	Sc ortholog	Sc ORF Name	Description
CAGL0K04609g	-1.71852	0.000701384	VHT1	YGR065C	High-affinity plasma membrane H+-biotin (vitamin H) symporter; mutation results in fatty acid auxotrophy; 12 transmembrane domain containing major facilitator subfamily member; mRNA levels negatively regulated by iron deprivation and biotin
CAGL0L09383g	-1.55818	0.000701384	SUT2	YPR009W	Putative transcription factor; multicopy suppressor of mutations that cause low activity of the cAMP/protein kinase A pathway; highly similar to Sut1p
CAGL0H02563g	-1.52316	0.00571416	HOR7	YMR251W-A	Protein of unknown function; overexpression suppresses Ca2+ sensitivity of mutants lacking inositol phosphorylceramide mannosyltransferases Csg1p and Csh1p; transcription is induced under hyperosmotic stress and repressed by alpha factor
CAGL0I09724g	-1.38256	0.000701384	MCH5	YOR306C	Plasma membrane riboflavin transporter; facilitates the uptake of vitamin B2; required for FAD-dependent processes; sequence similarity to mammalian monocarboxylate permeases, however mutants are not deficient in monocarboxylate transport
CAGL0K12254g	-1.1301	0.000701384	VID24	YBR105C	Peripheral membrane protein located at Vid (vacuole import and degradation) vesicles; regulates fructose-1,6-bisphosphatase (FBPase) targeting to the vacuole; promotes proteasome-dependent catabolite degradation of FBPase
CAGL0L08184g	-1.07426	0.01398	ELO2	YCR034W	Fatty acid elongase, involved in sphingolipid biosynthesis; acts on fatty acids of up to 24 carbons in length; mutations have regulatory effects on 1,3-beta-glucan synthase, vacuolar ATPase, and the secretory pathway
CAGL0F00363g	-1.07385	0.00526834	OPI3	YJR073C	Phospholipid methyltransferase (methylene-fatty-acyl-phospholipid synthase), catalyzes the last two steps in phosphatidylcholine biosynthesis
CAGL0H00704g	-1.03096	0.000701384	ATG41	YPL250C	Protein of unknown function; mobilized into polysomes upon a shift from a fermentable to nonfermentable carbon source; potential Cdc28p substrate
CAGL0I06050g	-1.02474	0.00866483	INO1	YJL153C	Inositol-3-phosphate synthase, involved in synthesis of inositol phosphates and inositol-containing phospholipids; transcription is coregulated with other phospholipid biosynthetic genes by Ino2p and Ino4p, which bind the UASINO DNA element
CAGL0A02211g	-0.944145	0.00989736	HXT7	YDR342C	High-affinity glucose transporter of the major facilitator superfamily, nearly identical to Hxt6p, expressed at high basal levels relative to other HXTs, expression repressed by high glucose levels
CAGL0G05544g	-0.923401	0.022841	HBT1	YDL223C	Substrate of the Hub1p ubiquitin-like protein that localizes to the shmoo tip (mating projection); mutants are defective for mating projection formation, thereby implicating Hbt1p in polarized cell morphogenesis
CAGL0D05170g	-0.910145	0.0402014	PHO4	YFR034C	Basic helix-loop-helix (bHLH) transcription factor of the myc-family; activates transcription cooperatively with Pho2p in response to phosphate limitation; binding to 'CACGTG' motif is regulated by chromatin restriction, competitive binding of Cbf1p to the same DNA binding motif and cooperation with Pho2p,; function is regulated by phosphorylation at multiple sites and by phosphate availability
CAGL0H01089g	-0.89649	0.00387058	INM2	YDR287W	Inositol monophosphatase, involved in biosynthesis of inositol; enzymatic activity requires magnesium ions and is inhibited by lithium and sodium ions; inm1 inm2 double mutant lacks inositol auxotrophy
CAGL0H01111g	-0.867199	0.0344912	YDR286C	YDR286C	Putative protein of unknown function; predicted to have thiol-disulfide oxidoreductase active site
CAGL0A02233g	-0.856789	0.0128751	HXT6	YDR343C	High-affinity glucose transporter of the major facilitator superfamily, nearly identical to Hxt7p, expressed at high basal levels relative to other HXTs, repression of expression by high glucose requires SNF3
CAGL0G08019g	-0.844753	0.00340117	YDR090C	YDR090C	Putative protein of unknown function
CAGL0G04763g	-0.820658	0.00526834	RGS2	YOR107W	Negative regulator of glucose-induced cAMP signaling; directly activates the GTPase activity of the heterotrimeric G protein alpha subunit Gpa2p
CAGL0D04708g	-0.795524	0.016112	CTR1	YPR124W	High-affinity copper transporter of the plasma membrane, mediates nearly all copper uptake under low copper conditions; transcriptionally induced at low copper levels and degraded at high copper levels
CAGL0F04499g	-0.795318	0.0198966	FUI1	YBL042C	High affinity uridine permease, localizes to the plasma membrane; also mediates low but significant transport of the cytotoxic nucleoside analog 5-fluorouridine; not involved in uracil transport
CAGL0K01529g	-0.787072	0.0257288	SLM3	YDL033C	tRNA-specific 2-thiouridylase, responsible for 2-thiolation of the wobble base of mitochondrial tRNAs; human ortholog is implicated in myoclonus epilepsy associated with ragged red fibers (MERRF)
CAGL0I00660g	-0.756341	0.01398	GUF1	YLR289W	Mitochondrial matrix GTPase that associates with mitochondrial ribosomes; important for translation under temperature and nutrient stress; may have a role in translational fidelity; similar to bacterial LepA elongation factor
CAGL0A03102g	-0.728502	0.0198966	ARO10	YDR380W	Phenylpyruvate decarboxylase, catalyzes decarboxylation of phenylpyruvate to phenylacetaldehyde, which is the first specific step in the Ehrlich pathway
CAGL0M05445g	-0.725639	0.0421201	COS111	YBR203W	Protein required for resistance to the antifungal drug ciclopirox olamine; not related to the subtelomerically-encoded COS family; the authentic, non-tagged protein is detected in highly purified mitochondria in high-throughput studies
CAGL0K08844g	-0.651633	0.0426523	AIM17	YHL021C	Putative protein of unknown function; the authentic, non-tagged protein is detected in highly purified mitochondria in high-throughput studies; null mutant displays reduced frequency of mitochondrial genome loss

## Sheet: Table S5
Table S5: Enriched GO terms for BP, CC and MF categories for proteins, as determined by the DAVID tool, encoded by genes that are upregulated (A) and downregulated (B) upon CgSET4 deletion.
S5A: GO analysis for Upregulated genes
Category	Term	Count	%	PValue	Genes	List Total	Pop Hits	Pop Total	Fold Enrichment	Bonferroni	Benjamini	FDR
GOTERM_BP_DIRECT	GO:0006696~ergosterol biosynthetic process	4	16.6667	4.74349e-05	2887958, 2891044, 2891731, 2887532	15	20	3698	49.3067	0.00099566	0.000996132	0.000996132
GOTERM_BP_DIRECT	GO:0016126~sterol biosynthetic process	3	12.5	0.00101392	2891731, 2890543, 2887532	15	13	3698	56.8923	0.0210777	0.0106461	0.0106461
GOTERM_BP_DIRECT	GO:0035376~sterol import	2	8.33333	0.0187965	2887947, 2886958	15	5	3698	98.6133	0.328662	0.131575	0.131575
GOTERM_BP_DIRECT	GO:0008643~carbohydrate transport	2	8.33333	0.0262228	2887062, 2886983	15	7	3698	70.4381	0.427663	0.137669	0.137669
GOTERM_CC_DIRECT	GO:0016021~integral component of membrane	9	37.5	0.0113249	2886647, 2887947, 2887958, 2887062, 2891044, 2886983, 2890543, 2891191, 2889990	16	896	3832	2.40569	0.157046	0.169874	0.169874
GOTERM_MF_DIRECT	GO:0020037~heme binding	5	20.8333	4.67829e-07	2890076, 2891731, 2890543, 2890665, 2887532	17	16	3583	65.864	1.3567e-05	1.3567e-05	1.26314e-05
GOTERM_MF_DIRECT	GO:0005506~iron ion binding	3	12.5	0.00244563	2887958, 2891731, 2887532	17	17	3583	37.1938	0.0685476	0.0354617	0.033016
GOTERM_MF_DIRECT	GO:0016705~oxidoreductase activity, acting on paired donors, with incorporation or reduction of molecular oxygen	2	8.33333	0.0133406	2891731, 2887532	17	3	3583	140.51	0.322591	0.128689	0.119814
GOTERM_MF_DIRECT	GO:0004497~monooxygenase activity	2	8.33333	0.0177502	2891731, 2887532	17	4	3583	105.382	0.405111	0.128689	0.119814
S5B: GO analysis for Downregulated genes
Category	Term	Count	%	PValue	Genes	List Total	Pop Hits	Pop Total	Fold Enrichment	Bonferroni	Benjamini	FDR
GOTERM_BP_DIRECT	GO:0006021~inositol biosynthetic process	2	8.33333	0.0161287	2888626, 2889369	13	5	3698	113.785	0.386028	0.483861	0.483861
GOTERM_CC_DIRECT	GO:0016021~integral component of membrane	9	37.5	0.00356234	2888943, 2887699, 2887940, 2888249, 2890005, 2886382, 2890559, 2887151, 2886373	14	896	3832	2.74936	0.0487342	0.0498727	0.0498727
GOTERM_MF_DIRECT	GO:0022857~transmembrane transporter activity	4	16.6667	0.00167681	2888943, 2887940, 2886382, 2886373	16	59	3583	15.1822	0.0459032	0.0469507	0.0469507

## Sheet: Table S6
Table S6: A list of differentially expressed genes (DEGs) in the Cgset4D mutant in response to caspofungin exposure.
Upregulated genes
CAGL_ID	log2 (fold_change)	q_value	Sc ortholog	Sc ORF Name	Description
CAGL0I10010g	5.2014	0.000701384	BTN2	YGR142W	v-SNARE binding protein that facilitates specific protein retrieval from a late endosome to the Golgi; modulates arginine uptake, possible role in mediating pH homeostasis between the vacuole and plasma membrane H(+)-ATPase
CAGL0A03410g	4.48739	0.000701384
CAGL0K04169g	4.01544	0.000701384	KSS1	YGR040W	Mitogen-activated protein kinase (MAPK) involved in signal transduction pathways that control filamentous growth and pheromone response; the KSS1 gene is nonfunctional in S288C strains and functional in W303 strains
CAGL0J11550g	3.95225	0.000701384	YNL195C	YNL195C	Putative protein of unknown function; shares a promoter with YNL194C; the authentic, non-tagged protein is detected in highly purified mitochondria in high-throughput studies
CAGL0B03663g	3.86599	0.000701384	CIT2	YCR005C	Citrate synthase, catalyzes the condensation of acetyl coenzyme A and oxaloacetate to form citrate, peroxisomal isozyme involved in glyoxylate cycle; expression is controlled by Rtg1p and Rtg2p transcription factors
CAGL0L05720g	3.5943	0.000701384	YJL132W	YJL132W	Putative protein of unknown function; localizes to the membrane fraction; possible Zap1p-regulated target gene induced by zinc deficiency; YJL132W is a non-essential gene
CAGL0C04323g	3.4504	0.000701384	NTH2	YBR001C	Putative neutral trehalase, required for thermotolerance and may mediate resistance to other cellular stresses
CAGL0L08547g	3.3313	0.000701384
CAGL0G09449g	3.29372	0.000701384	CRH1	YGR189C	Chitin transglycosylase that functions in the transfer of chitin to beta(1-6) and beta(1-3) glucans in the cell wall; similar and functionally redundant to Utr2; localizes to sites of polarized growth; expression induced by cell wall stress
CAGL0G03289g	3.12349	0.000701384	SSA4	YER103W	Heat shock protein that is highly induced upon stress; plays a role in SRP-dependent cotranslational protein-membrane targeting and translocation; member of the HSP70 family; cytoplasmic protein that concentrates in nuclei upon starvation
CAGL0K10164g	3.09969	0.000701384	SED1	YDR077W	Major stress-induced structural GPI-cell wall glycoprotein in stationary-phase cells, associates with translating ribosomes, possible role in mitochondrial genome maintenance; ORF contains two distinct variable minisatellites
CAGL0A04081g	2.91225	0.000701384	NCW2	YLR194C	Structural constituent of the cell wall attached to the plasma membrane by a GPI-anchor; expression is upregulated in response to cell wall stress
CAGL0J00539g	2.90681	0.000701384	SLT2	YHR030C	Serine/threonine MAP kinase; involved in regulating maintenance of cell wall integrity, progression through the cell cycle, and nuclear mRNA retention in heat shock; required for mitophagy and pexophagy; affects recruitment of mitochondria to the phagophore assembly site (PAS); regulated by the PKC1-mediated signaling pathway
CAGL0H04851g	2.75543	0.000701384	PPZ1	YML016C	Serine/threonine protein phosphatase Z, isoform of Ppz2p; involved in regulation of potassium transport, which affects osmotic stability, cell cycle progression, and halotolerance
CAGL0J04466g	2.75482	0.000701384	PUN1	YLR414C	Plasma membrane protein with a role in cell wall integrity; co-localizes with Sur7p in punctate membrane patches; null mutant displays decreased thermotolerance; transcription induced upon cell wall damage and metal ion stress
CAGL0F07579g	2.70209	0.000701384	CWP1	YKL096W	Cell wall mannoprotein that localizes specifically to birth scars of daughter cells, linked to a beta-1,3- and beta-1,6-glucan heteropolymer through a phosphodiester bond; required for propionic acid resistance
CAGL0K06105g	2.59993	0.000701384	BOP2	YLR267W	Protein of unknown function
CAGL0D02662g	2.56817	0.000701384	HXT2	YMR011W	High-affinity glucose transporter of the major facilitator superfamily, expression is induced by low levels of glucose and repressed by high levels of glucose
CAGL0J04202g	2.51967	0.00240041	HSP12	YFL014W	Plasma membrane protein involved in maintaining membrane organization in stress conditions; induced by heat shock, oxidative stress, osmostress, stationary phase, glucose depletion, oleate and alcohol; regulated by HOG and Ras-Pka pathways
CAGL0D03652g	2.50532	0.000701384	SPT21	YMR179W	Protein with a role in transcriptional silencing; required for normal transcription at several loci including HTA2-HTB2 and HHF2-HHT2, but not required at the other histone loci; functionally related to Spt10p
CAGL0D01276g	2.37835	0.000701384	OPY2	YPR075C	Integral membrane protein that functions in the signaling branch of the high-osmolarity glycerol (HOG) pathway; interacts with Ste50p; overproduction blocks cell cycle arrest in the presence of mating pheromone
CAGL0L01749g	2.36776	0.0445052	PRI2	YKL045W	Subunit of DNA primase, which is required for DNA synthesis and double-strand break repair
CAGL0H05621g	2.35987	0.000701384	RLM1	YPL089C	MADS-box transcription factor, component of the protein kinase C-mediated MAP kinase pathway involved in the maintenance of cell integrity; phosphorylated and activated by the MAP-kinase Slt2p
CAGL0E00803g	2.34136	0.000701384	HSP42	YDR171W	Small heat shock protein (sHSP) with chaperone activity; forms barrel-shaped oligomers that suppress unfolded protein aggregation; involved in cytoskeleton reorganization after heat shock
CAGL0E02409g	2.32533	0.000701384	CSI2	YOL007C	Protein of unknown function; green fluorescent protein (GFP)- fusion protein localizes to the mother side of the bud neck and the vacuole; YOL007C is not an essential gene
CAGL0K08338g	2.31446	0.000701384	YOR385W	YOR385W	Putative protein of unknown function; green fluorescent protein (GFP)-fusion protein localizes to the cytoplasm; YOR385W is not an essential gene
CAGL0F08811g	2.28493	0.000701384	SNU71	YGR013W	Component of U1 snRNP required for mRNA splicing via spliceosome; yeast specific, no metazoan counterpart
CAGL0E04906g	2.24238	0.000701384	AHA1	YDR214W	Co-chaperone that binds to Hsp82p and activates its ATPase activity; similar to Hch1p; expression is regulated by stresses such as heat shock
CAGL0H06523g	2.23623	0.0288737	PAN6	YIL145C	Pantothenate synthase, also known as pantoate-beta-alanine ligase, required for pantothenic acid biosynthesis, deletion causes pantothenic acid auxotrophy, homologous to E. coli panC
CAGL0E04774g	2.22767	0.000701384	YDR222W	YDR222W	Protein of unknown function; green fluorescent protein (GFP)-fusion protein localizes to the cytoplasm in a punctate pattern
CAGL0M06347g	2.21656	0.000701384	YPC1	YBR183W	Alkaline ceramidase that also has reverse (CoA-independent) ceramide synthase activity, catalyzes both breakdown and synthesis of phytoceramide; overexpression confers fumonisin B1 resistance
CAGL0A03102g	2.17831	0.000701384	ARO10	YDR380W	Phenylpyruvate decarboxylase, catalyzes decarboxylation of phenylpyruvate to phenylacetaldehyde, which is the first specific step in the Ehrlich pathway
CAGL0B00715g	2.16449	0.000701384
CAGL0H02101g	2.1595	0.000701384	RTC3	YHR087W	Protein of unknown function involved in RNA metabolism; has structural similarity to SBDS, the human protein mutated in Shwachman-Diamond Syndrome (the yeast SBDS ortholog = SDO1); null mutation suppresses cdc13-1 temperature sensitivity
CAGL0J11176g	2.14853	0.000701384	TDA7	YNL176C	Cell cycle-regulated gene of unknown function, promoter bound by Fkh2p; null mutant is sensitive to expression of the top1-T722A allele
CAGL0M07381g	2.14054	0.000701384	KTR6	YPL053C	Probable mannosylphosphate transferase involved in the synthesis of core oligosaccharides in protein glycosylation pathway; member of the KRE2/MNT1 mannosyltransferase family
CAGL0H00737g	2.12694	0.000701384	GYP5	YPL249C	GTPase-activating protein (GAP) for yeast Rab family members; involved in ER to Golgi trafficking; exhibits GAP activity toward Ypt1p that is stimulated by Gyl1p, also acts on Sec4p; interacts with Gyl1p, Rvs161p and Rvs167p; involved in recruiting Rvs167p to the bud tip during polarized growth
CAGL0H02563g	2.12557	0.000701384	HOR7	YMR251W-A	Protein of unknown function; overexpression suppresses Ca2+ sensitivity of mutants lacking inositol phosphorylceramide mannosyltransferases Csg1p and Csh1p; transcription is induced under hyperosmotic stress and repressed by alpha factor
CAGL0C01705g	2.11723	0.000701384	GPX2	YBR244W	Phospholipid hydroperoxide glutathione peroxidase induced by glucose starvation that protects cells from phospholipid hydroperoxides and nonphospholipid peroxides during oxidative stress
CAGL0K02761g	2.1028	0.000701384	HSE1	YHL002W	Subunit of the endosomal Vps27p-Hse1p complex required for sorting of ubiquitinated membrane proteins into intralumenal vesicles prior to vacuolar degradation, as well as for recycling of Golgi proteins and formation of lumenal membranes
CAGL0G05544g	2.10044	0.000701384	HBT1	YDL223C	Substrate of the Hub1p ubiquitin-like protein that localizes to the shmoo tip (mating projection); mutants are defective for mating projection formation, thereby implicating Hbt1p in polarized cell morphogenesis
CAGL0L06776g	2.09732	0.000701384	GAT2	YMR136W	Protein containing GATA family zinc finger motifs; similar to Gln3p and Dal80p; expression repressed by leucine
CAGL0K04653g	2.08986	0.000701384	ART5	YGR068C	Protein proposed to regulate the endocytosis of plasma membrane proteins by recruiting the ubiquitin ligase Rsp5p to its target in the plasma membrane
CAGL0K08602g	2.08769	0.000701384	SLD2	YKL108W	Single-stranded DNA origin-binding and annealing protein; required for the initiation of DNA replication; phosphorylated in S phase by cyclin-dependent kinases (Cdks), promoting origin binding, DNA replication and Dpb11p complex formation; component of the preloading complex; required for the S phase checkpoint
CAGL0J01485g	2.05328	0.000701384	OTU2	YHL013C	Protein of unknown function that may interact with ribosomes, based on co-purification experiments; member of the ovarian tumor-like (OTU) superfamily of predicted cysteine proteases; shows cytoplasmic localization
CAGL0M07634g	2.05322	0.000701384	SOK2	YMR016C	Nuclear protein that plays a regulatory role in the cyclic AMP (cAMP)-dependent protein kinase (PKA) signal transduction pathway; negatively regulates pseudohyphal differentiation; homologous to several transcription factors
CAGL0H09460g	2.02627	0.000701384	FAA2	YER015W	Medium chain fatty acyl-CoA synthetase, activates imported fatty acids; accepts a wide range of fatty acid chain lengths with a preference for medium chains, C9:0-C13:0; localized to the peroxisome
CAGL0I06644g	2.02373	0.000701384	SPI1	YER150W	GPI-anchored cell wall protein involved in weak acid resistance; basal expression requires Msn2p/Msn4p; expression is induced under conditions of stress and during the diauxic shift; similar to Sed1p
CAGL0K04433g	2.01532	0.000701384	PEF1	YGR058W	Penta-EF-hand protein required for polar bud growth and cell wall abscission; binds calcium and zinc with different affinity; localizes to bud site in G1, bud neck in G2
CAGL0M13266g	1.99426	0.043721
CAGL0J01287g	1.98401	0.000701384	AIP1	YMR092C	Actin cortical patch component, interacts with the actin depolymerizing factor cofilin; required to restrict cofilin localization to cortical patches; contains WD repeats
CAGL0D00594g	1.96482	0.000701384	RXT3	YDL076C	Subunit of the RPD3L complex; involved in histone deacetylation
CAGL0B00946g	1.96253	0.000701384	RNQ1	YCL028W	[PIN(+)] prion, an infectious protein conformation that is generally an ordered protein aggregate
CAGL0I00858g	1.95563	0.0356739	CIN4	YMR138W	GTP-binding protein involved in beta-tubulin (Tub2p) folding; isolated as mutant with increased chromosome loss and sensitivity to benomyl; regulated by the GTPase-activating protein, Cin2p, the human retinitis pigmentosa 2 (RP2) homolog
CAGL0B02755g	1.95178	0.000701384	YLR361C-A	YLR361C-A	Putative protein of unknown function
CAGL0J09702g	1.94038	0.000701384	ACK1	YDL203C	Protein that functions upstream of Pkc1p in the cell wall integrity pathway; GFP-fusion protein expression is induced in response to the DNA-damaging agent MMS; non-tagged Ack1p is detected in purified mitochondria
CAGL0M07403g	1.93753	0.00240041	OAZ1	YPL052W	Regulator of ornithine decarboxylase (Spe1p), antizyme that binds to Spe1p to regulate ubiquitin-independent degradation; ribosomal frameshifting during synthesis of Oaz1p and its ubiquitin-mediated degradation are both polyamine-regulated
CAGL0A02706g	1.93645	0.000701384	ESC2	YDR363W	Sumo-like domain protein; prevents accumulation of toxic intermediates during replication-associated recombinational repair; roles in silencing, lifespan, chromatid cohesion and the intra-S-phase DNA damage checkpoint; RENi family member
CAGL0M08822g	1.91292	0.000701384	HSP78	YDR258C	Oligomeric mitochondrial matrix chaperone that cooperates with Ssc1p in mitochondrial thermotolerance after heat shock; able to prevent the aggregation of misfolded proteins as well as resolubilize protein aggregates
CAGL0G01540g	1.9032	0.000701384	NCE103	YNL036W	Carbonic anhydrase; poorly transcribed under aerobic conditions and at an undetectable level under anaerobic conditions; involved in non-classical protein export pathway
CAGL0A01001g	1.89754	0.000701384	YLR326W	YLR326W	Putative protein of unknown function, predicted to be palmitoylated
CAGL0D01606g	1.89699	0.0439626	YMC1	YPR058W	Mitochondrial protein, putative inner membrane transporter with a role in oleate metabolism and glutamate biosynthesis; member of the mitochondrial carrier (MCF) family; has similarity with Ymc2p
CAGL0I03630g	1.8214	0.000701384	RPC53	YDL150W	RNA polymerase III subunit C53
CAGL0G00858g	1.80896	0.000701384	MID2	YLR332W	O-glycosylated plasma membrane protein that acts as a sensor for cell wall integrity signaling and activates the pathway; interacts with Rom2p, a guanine nucleotide exchange factor for Rho1p, and with cell integrity pathway protein Zeo1p
CAGL0A04411g	1.80351	0.000701384	SKT5	YBL061C	Activator of Chs3p (chitin synthase III), recruits Chs3p to the bud neck via interaction with Bni4p; has similarity to Shc1p, which activates Chs3p during sporulation
CAGL0H08261g	1.78891	0.000701384	YOR019W	YOR019W	Protein of unknown function that may interact with ribosomes, based on co-purification experiments
CAGL0K04037g	1.78252	0.000701384	GSC2	YGR032W	Catalytic subunit of 1,3-beta-glucan synthase, involved in formation of the inner layer of the spore wall; activity positively regulated by Rho1p and negatively by Smk1p; has similarity to an alternate catalytic subunit, Fks1p (Gsc1p)
CAGL0H03619g	1.7812	0.001871	YNL011C	YNL011C	Putative protein of unknown function; YNL011C is not an essential gene
CAGL0L09251g	1.76862	0.000701384	HAL1	YPR005C	Cytoplasmic protein involved in halotolerance; decreases intracellular Na+ (via Ena1p) and increases intracellular K+ by decreasing efflux; expression repressed by Ssn6p-Tup1p and Sko1p and induced by NaCl, KCl, and sorbitol through Gcn4p
CAGL0C01837g	1.76803	0.000701384	RER1	YCL001W	Protein involved in retention of membrane proteins, including Sec12p, in the ER; localized to Golgi; functions as a retrieval receptor in returning membrane proteins to the ER
CAGL0G09801g	1.76258	0.0221537	DPB2	YPR175W	Second largest subunit of DNA polymerase II (DNA polymerase epsilon), required for normal yeast chromosomal replication; expression peaks at the G1/S phase boundary; potential Cdc28p substrate
CAGL0H08173g	1.76084	0.0434706
CAGL0M01540g	1.75534	0.000701384	SPT3	YDR392W	Subunit of the SAGA and SAGA-like transcriptional regulatory complexes, interacts with Spt15p to activate transcription of some RNA polymerase II-dependent genes, also functions to inhibit transcription at some promoters
CAGL0L04686g	1.75211	0.000701384	CLD1	YGR110W	Mitochondrial cardiolipin-specific phospholipase; functions upstream of Taz1p to generate monolyso-cardiolipin; transcription increases upon genotoxic stress; involved in restricting Ty1 transposition; has homology to mammalian CGI-58
CAGL0D05170g	1.7469	0.000701384	PHO4	YFR034C	Basic helix-loop-helix (bHLH) transcription factor of the myc-family; activates transcription cooperatively with Pho2p in response to phosphate limitation; binding to 'CACGTG' motif is regulated by chromatin restriction, competitive binding of Cbf1p to the same DNA binding motif and cooperation with Pho2p,; function is regulated by phosphorylation at multiple sites and by phosphate availability
CAGL0F08261g	1.7209	0.0221537	ENO1	YGR254W	Enolase I, a phosphopyruvate hydratase that catalyzes the conversion of 2-phosphoglycerate to phosphoenolpyruvate during glycolysis and the reverse reaction during gluconeogenesis; expression is repressed in response to glucose
CAGL0E06644g	1.71246	0.000701384	FLO1	YAR050W	Lectin-like protein involved in flocculation, cell wall protein that binds to mannose chains on the surface of other cells, confers floc-forming ability that is chymotrypsin sensitive and heat resistant; similar to Flo5p
CAGL0J06908g	1.71117	0.000701384	DBP1	YPL119C	Putative ATP-dependent RNA helicase of the DEAD-box protein family; mutants show reduced stability of the 40S ribosomal subunit scanning through 5' untranslated regions of mRNAs
CAGL0L10912g	1.70686	0.000701384	TPO4	YOR273C	Polyamine transport protein, recognizes spermine, putrescine, and spermidine; localizes to the plasma membrane; member of the major facilitator superfamily
CAGL0H03179g	1.7049	0.000701384	MAD1	YGL086W	Coiled-coil protein involved in the spindle-assembly checkpoint; phosphorylated by Mps1p upon checkpoint activation which leads to inhibition of the activity of the anaphase promoting complex; forms a complex with Mad2p
CAGL0J06402g	1.70427	0.00291327	LYS20	YDL182W	Homocitrate synthase isozyme, catalyzes the condensation of acetyl-CoA and alpha-ketoglutarate to form homocitrate, which is the first step in the lysine biosynthesis pathway; highly similar to the other isozyme, Lys21p
CAGL0K01441g	1.70339	0.000701384	PRP11	YDL043C	Subunit of the SF3a splicing factor complex, required for spliceosome assembly
CAGL0C00671g	1.69388	0.000701384	MSC3	YLR219W	Protein of unknown function, green fluorescent protein (GFP)-fusion protein localizes to the cell periphery; msc3 mutants are defective in directing meiotic recombination events to homologous chromatids; potential Cdc28p substrate
CAGL0M07766g	1.69337	0.000701384
CAGL0H06589g	1.69291	0.000701384	MCM10	YIL150C	Essential chromatin-associated protein involved in the initiation of DNA replication; required for the association of the MCM2-7 complex with replication origins
CAGL0D02640g	1.68975	0.0175246	HXT2
CAGL0M06325g	1.68135	0.000701384	SMP1	YBR182C	Putative transcription factor involved in regulating the response to osmotic stress; member of the MADS-box family of transcription factors
CAGL0K10934g	1.66746	0.000701384	GYL1	YMR192W	Putative GTPase activating protein (GAP) with a role in exocytosis; stimulates Gyp5p GAP activity on Ypt1p, colocalizes with Gyp5p at sites of polarized growth; interacts with Gyp5p, Rvs161p, and Rvs167p; involved in recruiting Rvs167p to the bud tip during polarized growth
CAGL0G09515g	1.66109	0.000701384	SPR1	YOR190W	Sporulation-specific exo-1,3-beta-glucanase; contributes to ascospore thermoresistance
CAGL0I02904g	1.6552	0.000701384	YNL108C	YNL108C	Putative protein of unknown function with similarity to Tfc7p and prokaryotic phosphotransfer enzymes; null mutant shows alterations in glucose metabolism; GFP-fusion protein localizes to the cytoplasm and nucleus
CAGL0I07865g	1.64634	0.000701384	PHM7	YOL084W	Protein of unknown function, expression is regulated by phosphate levels; green fluorescent protein (GFP)-fusion protein localizes to the cell periphery and vacuole
CAGL0I02948g	1.6379	0.000701384	SEC20	YDR498C	Membrane glycoprotein v-SNARE involved in retrograde transport from the Golgi to the ER; required for N- and O-glycosylation in the Golgi but not in the ER; interacts with the Dsl1p complex through Tip20p
CAGL0G03795g	1.63369	0.000701384	SSA2	YLL024C	ATP binding protein involved in protein folding and vacuolar import of proteins; member of heat shock protein 70 (HSP70) family; associated with the chaperonin-containing T-complex; present in the cytoplasm, vacuolar membrane and cell wall; 98% identical with Ssa1p, but subtle differences between the two proteins provide functional specificity with respect to propagation of yeast [URE3] prions an…
CAGL0B03355g	1.6296	0.000701384	DPB3	YBR278W	Third-largest subunit of DNA polymerase II (DNA polymerase epsilon), required to maintain fidelity of chromosomal replication and also for inheritance of telomeric silencing; mRNA abundance peaks at the G1/S boundary of the cell cycle
CAGL0D02222g	1.62948	0.000701384	MNE1	YOR350C	Mitochondrial matrix protein involved in splicing Group I aI5-beta intron from COX1 mRNA
CAGL0L02167g	1.6202	0.000701384	FOX2	YKR009C	Multifunctional enzyme of the peroxisomal fatty acid beta-oxidation pathway; has 3-hydroxyacyl-CoA dehydrogenase and enoyl-CoA hydratase activities
CAGL0L00539g	1.61908	0.000701384	ADD37	YMR184W	Protein of unknown function involved in ER-associated protein degradation; green fluorescent protein (GFP)-fusion protein localizes to the cytoplasm and is induced in response to the DNA-damaging agent MMS; YMR184W is not an essential gene
CAGL0C05027g	1.60913	0.000701384	YAT1	YAR035W	Outer mitochondrial carnitine acetyltransferase, minor ethanol-inducible enzyme involved in transport of activated acyl groups from the cytoplasm into the mitochondrial matrix; phosphorylated
CAGL0L01793g	1.60782	0.000701384	SPC42	YKL042W	Central plaque component of spindle pole body (SPB); involved in SPB duplication, may facilitate attachment of the SPB to the nuclear membrane
CAGL0I09482g	1.59995	0.000701384	UBX7	YBR273C	UBX (ubiquitin regulatory X) domain-containing protein that interacts with Cdc48p
CAGL0G05742g	1.59196	0.000701384	NOP6	YDL213C	rRNA-binding protein required for 40S ribosomal subunit biogenesis; contains an RNA recognition motif (RRM) and has similarity to hydrophilins; NOP6 may be a fungal-specific gene as no homologs have been yet identified in higher eukaryotes
CAGL0E04620g	1.5861	0.000701384	PST1	YDR055W	Cell wall protein that contains a putative GPI-attachment site; secreted by regenerating protoplasts; up-regulated by activation of the cell integrity pathway, as mediated by Rlm1p; upregulated by cell wall damage via disruption of FKS1
CAGL0M13167g	1.58424	0.000701384	ELM1	YKL048C	Serine/threonine protein kinase that regulates cellular morphogenesis, septin behavior, and cytokinesis; required for the regulation of other kinases; forms part of the bud neck ring
CAGL0L12474g	1.58153	0.000701384	PHO85	YPL031C	Cyclin-dependent kinase, with ten cyclin partners; involved in regulating the cellular response to nutrient levels and environmental conditions and progression through the cell cycle
CAGL0D01650g	1.57775	0.000701384	TFB4	YPR056W	Subunit of TFIIH complex, involved in transcription initiation, similar to 34 kDa subunit of human TFIIH; interacts with Ssl1p
CAGL0J05038g	1.57176	0.000701384	YJL055W	YJL055W	Putative protein of unknown function, proposed to be involved in the metabolism of purine and pyrimidine base analogues; deletion mutants are sensitive to HAP and AHA; overexpression confers resistance to 5-FOA and 5-FU
CAGL0E02233g	1.55813	0.000701384	PCL1	YNL289W	Cyclin, interacts with cyclin-dependent kinase Pho85p; member of the Pcl1,2-like subfamily, involved in the regulation of polarized growth and morphogenesis and progression through the cell cycle; localizes to sites of polarized cell growth
CAGL0F05159g	1.55787	0.000701384	VPS72	YDR485C	Htz1p-binding component of the SWR1 complex, which exchanges histone variant H2AZ (Htz1p) for chromatin-bound histone H2A; required for vacuolar protein sorting
CAGL0H03047g	1.54984	0.000701384	SPC105	YGL093W	Subunit of a kinetochore-microtubule binding complex with Kre28p that bridges centromeric heterochromatin and kinetochore MAPs and motors; required for sister chromatid bi-orientation and kinetochore binding of SAC components
CAGL0K03267g	1.54279	0.000701384	OPI1	YHL020C	Transcriptional regulator of a variety of genes; phosphorylation by protein kinase A stimulates Opi1p function in negative regulation of phospholipid biosynthetic genes; involved in telomere maintenance
CAGL0I09746g	1.53816	0.000701384	SLY41	YOR307C	Protein involved in ER-to-Golgi transport
CAGL0M07612g	1.53288	0.000701384	FMS1	YMR020W	Polyamine oxidase, converts spermine to spermidine, which is required for the essential hypusination modification of translation factor eIF-5A; also involved in pantothenic acid biosynthesis
CAGL0M04191g	1.53125	0.000701384	YPS1	YLR120C	Aspartic protease, member of the yapsin family of proteases involved in cell wall growth and maintenance; attached to the plasma membrane via a glycosylphosphatidylinositol (GPI) anchor
CAGL0K02453g	1.52845	0.000701384	RLF2	YPR018W	Largest subunit (p90) of the Chromatin Assembly Complex (CAF-1) with Cac2p and Msi1p that assembles newly synthesized histones onto recently replicated DNA; involved in the maintenance of transcriptionally silent chromatin
CAGL0F08503g	1.52843	0.000701384	FOL2	YGR267C	GTP-cyclohydrolase I, catalyzes the first step in the folic acid biosynthetic pathway
CAGL0K03509g	1.52772	0.00240041	HFD1	YMR110C	Putative fatty aldehyde dehydrogenase, located in the mitochondrial outer membrane and also in lipid particles; has similarity to human fatty aldehyde dehydrogenase (FALDH) which is implicated in Sjogren-Larsson syndrome
CAGL0F02959g	1.51953	0.000701384	RAD30	YDR419W	DNA polymerase eta, involved in translesion synthesis during post-replication repair; catalyzes the synthesis of DNA opposite cyclobutane pyrimidine dimers and other lesions; mutations in human pol eta are responsible for XPV
CAGL0C00275g	1.51524	0.000701384	HSP31	YDR533C	Possible chaperone and cysteine protease with similarity to E. coli Hsp31; member of the DJ-1/ThiJ/PfpI superfamily, which includes human DJ-1 involved in Parkinson's disease; exists as a dimer and contains a putative metal-binding site
CAGL0G02189g	1.51189	0.000701384	MTD1	YKR080W	NAD-dependent 5,10-methylenetetrahydrafolate dehydrogenase, plays a catalytic role in oxidation of cytoplasmic one-carbon units; expression is regulated by Bas1p and Bas2p, repressed by adenine, and may be induced by inositol and choline
CAGL0M12320g	1.49589	0.000701384	FLC2	YAL053W	Putative FAD transporter; required for uptake of FAD into endoplasmic reticulum; involved in cell wall maintenance
CAGL0F02079g	1.4881	0.000701384	SMC1	YFL008W	Subunit of the multiprotein cohesin complex, essential protein involved in chromosome segregation and in double-strand DNA break repair; SMC chromosomal ATPase family member, binds DNA with a preference for DNA with secondary structure
CAGL0M09735g	1.48772	0.000701384	MEC3	YLR288C	DNA damage and meiotic pachytene checkpoint protein; subunit of a heterotrimeric complex (Rad17p-Mec3p-Ddc1p) that forms a sliding clamp, loaded onto partial duplex DNA by a clamp loader complex; homolog of human and S. pombe Hus1
CAGL0M06171g	1.4842	0.000701384	UMP1	YBR173C	Short-lived chaperone required for correct maturation of the 20S proteasome; may inhibit premature dimerization of proteasome half-mers; degraded by proteasome upon completion of its assembly
CAGL0K03663g	1.48197	0.000701384	YMR122W-A	YMR122W-A	Protein of unknown function; green fluorescent protein (GFP)-fusion protein localizes to the cytoplasm and endoplasmic reticulum
CAGL0D05368g	1.48172	0.000701384	SRB6	YBR253W	Subunit of the RNA polymerase II mediator complex; associates with core polymerase subunits to form the RNA polymerase II holoenzyme; essential for transcriptional regulation
CAGL0A03740g	1.47926	0.000701384	POX1	YGL205W	Fatty-acyl coenzyme A oxidase, involved in the fatty acid beta-oxidation pathway; localized to the peroxisomal matrix
CAGL0A02695g	1.47906	0.000701384	TFC6	YDR362C	One of six subunits of RNA polymerase III transcription initiation factor complex (TFIIIC); part of TFIIIC TauB domain that binds BoxB promoter sites of tRNA and other genes; cooperates with Tfc3p in DNA binding; human homolog is TFIIIC-110
CAGL0L02541g	1.46743	0.0482063	YIL161W	YIL161W	Putative protein of unknown function; green fluorescent protein (GFP)-fusion protein localizes to the cytoplasm; mRNA is enriched in Scp160p-associated mRNPs; YIL161W is a non-essential gene
CAGL0G03619g	1.46467	0.000701384	AVT6	YER119C	Vacuolar aspartate and glutamate exporter; member of a family of seven genes (AVT1-7) related to vesicular GABA-glycine transporters; involved in compartmentalizing acidic amino acids in response to nitrogen starvation
CAGL0G08217g	1.46436	0.000701384	ERF2	YLR246W	Subunit of a palmitoyltransferase, composed of Erf2p and Shr5p, that adds a palmitoyl lipid moiety to heterolipidated substrates such as Ras1p and Ras2p through a thioester linkage; mutants partially mislocalize Ras2p to the vacuole
CAGL0A02321g	1.46366	0.000701384	HXT5	YHR096C	Hexose transporter with moderate affinity for glucose, induced in the presence of non-fermentable carbon sources, induced by a decrease in growth rate, contains an extended N-terminal domain relative to other HXTs
CAGL0M08492g	1.45892	0.000701384	PIR1	YKL164C	O-glycosylated protein required for cell wall stability; attached to the cell wall via beta-1,3-glucan; mediates mitochondrial translocation of Apn1p; expression regulated by the cell integrity pathway and by Swi5p during the cell cycle
CAGL0A01221g	1.45097	0.000701384	AQY1	YPR192W	Spore-specific water channel that mediates the transport of water across cell membranes, developmentally controlled; may play a role in spore maturation, probably by allowing water outflow, may be involved in freeze tolerance
CAGL0F08525g	1.45072	0.000701384	EFM5	YGR001C	Putative protein of unknown function with similarity to methyltransferase family members; green fluorescent protein (GFP)-fusion protein localizes to the cytoplasm; required for replication of Brome mosaic virus in S. cerevisiae
CAGL0H01287g	1.44473	0.000701384	SSD1	YDR293C	Translational repressor with a role in cell wall polar growth and integrity; regulated by Cbk1p phosphorylation to effect bud-specific translational control of specific mRNAs; interacts with TOR pathway components
CAGL0H10010g	1.44422	0.0013092
CAGL0J08437g	1.43934	0.000701384	LPP1	YDR503C	Lipid phosphate phosphatase, catalyzes Mg(2+)-independent dephosphorylation of phosphatidic acid (PA), lysophosphatidic acid, and diacylglycerol pyrophosphate; involved in control of the cellular levels of phosphatidylinositol and PA
CAGL0K02321g	1.43757	0.000701384	EAF3	YPR023C	Esa1p-associated factor, nonessential component of the NuA4 acetyltransferase complex, homologous to Drosophila dosage compensation protein MSL3; plays a role in regulating Ty1 transposition
CAGL0I09768g	1.42651	0.000701384	SNU66	YOR308C	Component of the U4/U6.U5 snRNP complex involved in pre-mRNA splicing via spliceosome; also required for pre-5S rRNA processing and may act in concert with Rnh70p; has homology to human SART-1
CAGL0E00693g	1.42532	0.000701384	NGG1	YDR176W	Transcriptional regulator involved in glucose repression of Gal4p-regulated genes; component of transcriptional adaptor and histone acetyltransferase complexes, the ADA complex, the SAGA complex, and the SLIK complex
CAGL0L06930g	1.42514	0.0078301	YDL085C-A	YDL085C-A	Putative protein of unknown function; green fluorescent protein (GFP)-fusion protein localizes to the cytoplasm and nucleus
CAGL0M11220g	1.42095	0.0347624	MRE11	YMR224C	Subunit of a complex with Rad50p and Xrs2p (MRX complex) that functions in repair of DNA double-strand breaks and in telomere stability, exhibits nuclease activity that appears to be required for MRX function; widely conserved
CAGL0A02431g	1.42077	0.000701384	YPS7	YDR349C	Putative GPI-anchored aspartic protease, member of the yapsin family of proteases involved in cell wall growth and maintenance; located in the cytoplasm and endoplasmic reticulum
CAGL0K02211g	1.41766	0.000701384	LCP5	YER127W	Essential protein involved in maturation of 18S rRNA; depletion leads to inhibited pre-rRNA processing and reduced polysome levels; localizes primarily to the nucleolus
CAGL0J06160g	1.41582	0.0150484	BNI5	YNL166C	Protein involved in organization of septins at the mother-bud neck, may interact directly with the Cdc11p septin, localizes to bud neck in a septin-dependent manner
CAGL0F08789g	1.4057	0.000701384	MCY1	YGR012W	Putative cysteine synthase, localized to the mitochondrial outer membrane
CAGL0M11264g	1.40121	0.000701384	TAF7	YMR227C	TFIID subunit (67 kDa), involved in RNA polymerase II transcription initiation
CAGL0G00814g	1.40015	0.000701384	CHS5	YLR330W	Component of the exomer complex, which also contains Csh6p, Bch1p, Bch2p, and Bud7p and is involved in export of selected proteins, such as chitin synthase Chs3p, from the Golgi to the plasma membrane
CAGL0D04268g	1.39746	0.000701384	CTF18	YMR078C	Subunit of a complex with Ctf8p that shares some subunits with Replication Factor C and is required for sister chromatid cohesion; may have overlapping functions with Rad24p in the DNA damage replication checkpoint
CAGL0E03366g	1.39373	0.0013092
CAGL0M03773g	1.39152	0.000701384	TOS6	YNL300W	Glycosylphosphatidylinositol-dependent cell wall protein, expression is periodic and decreases in respone to ergosterol perturbation or upon entry into stationary phase; depletion increases resistance to lactic acid
CAGL0E03762g	1.38959	0.001871	RIM101	YHL027W	Transcriptional repressor involved in response to pH and in cell wall construction; required for alkaline pH-stimulated haploid invasive growth and sporulation; activated by proteolytic processing; similar to A. nidulans PacC
CAGL0K03839g	1.38596	0.000701384	YMR130W	YMR130W	Putative protein of unknown function; YMR130W is not an essential gene
CAGL0G06556g	1.38279	0.000701384	PHO23	YNL097C	Probable component of the Rpd3 histone deacetylase complex, involved in transcriptional regulation of PHO5; affects termination of snoRNAs and cryptic unstable transcripts (CUTs); C-terminus has similarity to human candidate tumor suppressor p33(ING1) and its isoform ING3
CAGL0J08954g	1.37961	0.000701384	CPR6	YLR216C	Peptidyl-prolyl cis-trans isomerase (cyclophilin), catalyzes the cis-trans isomerization of peptide bonds N-terminal to proline residues; binds to Hsp82p and contributes to chaperone activity
CAGL0B01947g	1.3768	0.000701384	INO2	YDR123C	Component of the heteromeric Ino2p/Ino4p basic helix-loop-helix transcription activator that binds inositol/choline-responsive elements (ICREs), required for derepression of phospholipid biosynthetic genes in response to inositol depletion
CAGL0K00385g	1.37637	0.000701384	CBT1	YKL208W	Protein involved in 5' end processing of mitochondrial COB, 15S_rRNA, and RPM1 transcripts; may also have a role in 3' end processing of the COB pre-mRNA; displays genetic interaction with cell cycle-regulated kinase Dbf2p
CAGL0K11506g	1.37312	0.000701384	RAD27	YKL113C	5' to 3' exonuclease, 5' flap endonuclease, required for Okazaki fragment processing and maturation as well as for long-patch base-excision repair; member of the S. pombe RAD2/FEN1 family
CAGL0J10296g	1.36819	0.000701384	APJ1	YNL077W	Putative chaperone of the HSP40 (DNAJ) family; overexpression interferes with propagation of the [Psi+] prion; the authentic, non-tagged protein is detected in highly purified mitochondria in high-throughput studies
CAGL0I05830g	1.36661	0.000701384	VPS27	YNR006W	Endosomal protein that forms a complex with Hse1p; required for recycling Golgi proteins, forming lumenal membranes and sorting ubiquitinated proteins destined for degradation; has Ubiquitin Interaction Motifs which bind ubiquitin (Ubi4p)
CAGL0G03883g	1.36451	0.000701384	HSP104	YLL026W	Heat shock protein that cooperates with Ydj1p (Hsp40) and Ssa1p (Hsp70) to refold and reactivate previously denatured, aggregated proteins; responsive to stresses including: heat, ethanol, and sodium arsenite; involved in [PSI+] propagation
CAGL0H02805g	1.36119	0.0371117	SMC3	YJL074C	Subunit of the multiprotein cohesin complex required for sister chromatid cohesion in mitotic cells; also required, with Rec8p, for cohesion and recombination during meiosis; phylogenetically conserved SMC chromosomal ATPase family member
CAGL0L09933g	1.35611	0.000701384	CUE5	YOR042W	Protein containing a CUE domain that binds ubiquitin, which may facilitate intramolecular monoubiquitination; green fluorescent protein (GFP)-fusion protein localizes to the cytoplasm in a punctate pattern
CAGL0E02871g	1.3532	0.000701384	FMT1	YBL013W	Methionyl-tRNA formyltransferase, catalyzes the formylation of initiator Met-tRNA in mitochondria; potential Cdc28p substrate
CAGL0C01485g	1.34707	0.000701384	CTI6	YPL181W	Protein that relieves transcriptional repression by binding to the Cyc8p-Tup1p corepressor and recruiting the SAGA complex to the repressed promoter; contains a PHD finger domain
CAGL0F00363g	1.33666	0.000701384	OPI3	YJR073C	Phospholipid methyltransferase (methylene-fatty-acyl-phospholipid synthase), catalyzes the last two steps in phosphatidylcholine biosynthesis
CAGL0I05742g	1.33409	0.000701384	CSE2	YNR010W	Subunit of the RNA polymerase II mediator complex; associates with core polymerase subunits to form the RNA polymerase II holoenzyme; component of the Middle domain of mediator; required for regulation of RNA polymerase II activity
CAGL0D06050g	1.32938	0.000701384	KCH1	YJR054W	Vacuolar protein of unknown function; potential Cdc28p substrate
CAGL0M06039g	1.32883	0.000701384	POP7	YBR167C	Subunit of both RNase MRP and nuclear RNase P; RNase MRP cleaves pre-rRNA, while nuclear RNase P cleaves tRNA precursors to generate mature 5' ends and facilitates turnover of nuclear RNAs
CAGL0G01892g	1.32404	0.00291327	YPR098C	YPR098C	Protein of unknown function, localized to the mitochondrial outer membrane
CAGL0J00275g	1.32308	0.000701384	RRP45	YDR280W	Exosome non-catalytic core component; involved in 3'-5' RNA processing and degradation in both the nucleus and the cytoplasm; has similarity to E. coli RNase PH and to human hRrp45p (PM/SCL-75, EXOSC9)
CAGL0H07205g	1.32151	0.0279321	RRP4	YHR069C	Exosome non-catalytic core component; involved in 3'-5' RNA processing and degradation in both the nucleus and the cytoplasm; predicted to contain RNA binding domains; has similarity to human hRrp4p (EXOSC2)
CAGL0J11528g	1.31762	0.000701384	YNL193W	YNL193W	Putative protein of unknown function; exhibits a two-hybrid interaction with Yhr151cp in a large-scale analysis
CAGL0K08514g	1.31705	0.0128751	HSL1	YKL101W	Nim1p-related protein kinase that regulates the morphogenesis and septin checkpoints; associates with the assembled septin filament; required along with Hsl7p for bud neck recruitment, phosphorylation, and degradation of Swe1p
CAGL0E05082g	1.31631	0.000701384	PEX14	YGL153W	Peroxisomal membrane peroxin that is a central component of the peroxisomal protein import machinery; interacts with both PTS1 (Pex5p) and PTS2 (Pex7p), peroxisomal matrix protein signal recognition factors and membrane receptor Pex13p
CAGL0H08624g	1.3075	0.0013092	MCM16	YPR046W	Protein involved in kinetochore-microtubule mediated chromosome segregation; binds to centromere DNA
CAGL0I06226g	1.30716	0.000701384	JJJ2	YJL162C	Protein of unknown function, contains a J-domain, which is a region with homology to the E. coli DnaJ protein
CAGL0G02101g	1.30445	0.000701384	ECM4	YKR076W	Omega class glutathione transferase; not essential; similar to Ygr154cp; green fluorescent protein (GFP)-fusion protein localizes to the cytoplasm
CAGL0D01628g	1.3042	0.000701384	BRR1	YPR057W	snRNP protein component of spliceosomal snRNPs, required for pre-mRNA splicing and snRNP biogenesis; in null mutant newly-synthesized snRNAs are destabilized and 3'-end processing is slowed
CAGL0E01859g	1.30157	0.000701384	YPS1
CAGL0L00803g	1.30134	0.000701384	PIG2	YIL045W	Putative type-1 protein phosphatase targeting subunit that tethers Glc7p type-1 protein phosphatase to Gsy2p glycogen synthase
CAGL0J08635g	1.3001	0.000701384	VPS21	YOR089C	Rab family GTPase required for endocytic transport and for sorting of vacuolar hydrolases; localized in endocytic intermediates; detected in mitochondria; geranylgeranylation required for membrane association; mammalian Rab5 homolog
CAGL0H06391g	1.29884	0.000701384	SWC3	YAL011W	Protein of unknown function, component of the SWR1 complex, which exchanges histone variant H2AZ (Htz1p) for chromatin-bound histone H2A; required for formation of nuclear-associated array of smooth endoplasmic reticulum known as karmellae
CAGL0I09988g	1.28614	0.000701384	PSH1	YOL054W	E3 ubiquitin ligase that mediates poyubiquitination and degradation of centromere-binding protein Cse4p and prevents Cse4p from mislocalizing to euchromatin; ubiquitylation of Cse4p may be antagonized by Scm3p
CAGL0A02816g	1.28542	0.000701384	YPR1	YDR368W	NADPH-dependent aldo-keto reductase, reduces multiple substrates including 2-methylbutyraldehyde and D,L-glyceraldehyde, expression is induced by osmotic and oxidative stress; functionally redundant with other aldo-keto reductases
CAGL0M11660g	1.28515	0.000701384	GPP1	YIL053W	Constitutively expressed isoform of DL-glycerol-3-phosphatase; involved in glycerol biosynthesis, induced in response to both anaerobic and, along with the Hor2p/Gpp2p isoform, osmotic stress
CAGL0M10659g	1.28346	0.000701384	SNF12	YNR023W	73 kDa subunit of the SWI/SNF chromatin remodeling complex involved in transcriptional regulation; homolog of Rsc6p subunit of the RSC chromatin remodeling complex; deletion mutants are temperature-sensitive
CAGL0D05786g	1.27739	0.021507	RTT109	YLL002W	Histone acetyltransferase critical for cell survival in the presence of DNA damage during S phase; acetylates H3-K56 and H3-K9; involved in non-homologous end joining and in regulation of Ty1 transposition; interacts physically with Vps75p
CAGL0J11704g	1.27501	0.000701384	MVP1	YMR004W	Protein required for sorting proteins to the vacuole; overproduction of Mvp1p suppresses several dominant VPS1 mutations; Mvp1p and Vps1p act in concert to promote membrane traffic to the vacuole
CAGL0I07447g	1.27211	0.000701384	ITR2	YOL103W	Myo-inositol transporter with strong similarity to the major myo-inositol transporter Itr1p, member of the sugar transporter superfamily; expressed constitutively
CAGL0L10208g	1.26394	0.000701384	VHS3	YOR054C	Negative regulatory subunit of protein phosphatase 1 Ppz1p and also a subunit of the phosphopantothenoylcysteine decarboxylase (PPCDC; Cab3p, Sis2p, Vhs3p) complex, which catalyzes the third step of coenzyme A biosynthesis
CAGL0L10934g	1.26332	0.000701384	MOD5	YOR274W	Delta 2-isopentenyl pyrophosphate:tRNA isopentenyl transferase, required for biosynthesis of the modified base isopentenyladenosine in mitochondrial and cytoplasmic tRNAs; gene is nuclear and encodes two isozymic forms
CAGL0G04433g	1.26316	0.000701384	PRM10	YJL108C	Pheromone-regulated protein, proposed to be involved in mating; predicted to have 5 transmembrane segments; induced by treatment with 8-methoxypsoralen and UVA irradiation
CAGL0A03498g	1.26244	0.000701384	MLH2	YLR035C	Protein involved in the mismatch repair of certain frameshift intermediates and involved in meiotic recombination; forms a complex with Mlh1p
CAGL0C01463g	1.26234	0.000701384	TCO89	YPL180W	Subunit of TORC1 (Tor1p or Tor2p-Kog1p-Lst8p-Tco89p), a complex that regulates growth in response to nutrient availability; cooperates with Ssd1p in the maintenance of cellular integrity; deletion strains are hypersensitive to rapamycin
CAGL0I01122g	1.26198	0.000701384	GRE3	YHR104W	Aldose reductase involved in methylglyoxal, d-xylose, arabinose, and galactose metabolism; stress induced (osmotic, ionic, oxidative, heat shock, starvation and heavy metals); regulated by the HOG pathway
CAGL0J01331g	1.2534	0.0143562	YMR090W	YMR090W	Putative protein of unknown function with similarity to DTDP-glucose 4,6-dehydratases; GFP-fusion protein localizes to the cytoplasm; up-regulated in response to the fungicide mancozeb; not essential for viability
CAGL0K00781g	1.24999	0.000701384	YGR210C	YGR210C	Putative protein of unknown function; green fluorescent protein (GFP)-fusion protein localizes to the cytoplasm
CAGL0J01001g	1.24347	0.0171841	SNX4	YJL036W	Sorting nexin, involved in retrieval of late-Golgi SNAREs from post-Golgi endosomes to the trans-Golgi network and in cytoplasm to vacuole transport; contains a PX phosphoinositide-binding domain; forms complexes with Snx41p and with Atg20p
CAGL0M08294g	1.24325	0.000701384	SNU114	YKL173W	GTPase component of U5 snRNP involved in mRNA splicing via spliceosome; binds directly to U5 snRNA; proposed to be involved in conformational changes of the spliceosome; similarity to ribosomal translocation factor EF-2
CAGL0M05709g	1.2306	0.0244652	SGF73	YGL066W	SAGA complex subunit; has a role in anchoring the deubiquitination module into SAGA and SLIK complexes; involved in preinitiation complex assembly at promoters; human ortholog ataxin-7 is associated with spinocerebellar ataxia diseases; mutant displays reduced transcription elongation in the G-less-based run-on (GLRO) assay
CAGL0L00495g	1.22591	0.000701384	HSC82	YMR186W	Cytoplasmic chaperone of the Hsp90 family, redundant in function and nearly identical with Hsp82p, and together they are essential; expressed constitutively at 10-fold higher basal levels than HSP82 and induced 2-3 fold by heat shock
CAGL0I09724g	1.22419	0.000701384	MCH5	YOR306C	Plasma membrane riboflavin transporter; facilitates the uptake of vitamin B2; required for FAD-dependent processes; sequence similarity to mammalian monocarboxylate permeases, however mutants are not deficient in monocarboxylate transport
CAGL0B03069g	1.22312	0.000701384	TAL1	YLR354C	Transaldolase, enzyme in the non-oxidative pentose phosphate pathway; converts sedoheptulose 7-phosphate and glyceraldehyde 3-phosphate to erythrose 4-phosphate and fructose 6-phosphate
CAGL0M01320g	1.22038	0.00866483	UBX5	YDR330W	UBX (ubiquitin regulatory X) domain-containing protein that interacts with Cdc48p
CAGL0K04851g	1.21813	0.00340117	PEX17	YNL214W	Peroxisomal membrane peroxin and subunit of the docking complex that facilitates the import of peroxisomal matrix proteins; required for peroxisome biogenesis
CAGL0G00286g	1.21543	0.0379408	GAS1	YMR307W	Beta-1,3-glucanosyltransferase, required for cell wall assembly and also has a role in transcriptional silencing; localizes to the cell surface via a glycosylphosphatidylinositol (GPI) anchor; also found at the nuclear periphery
CAGL0J00869g	1.21468	0.000701384	RPC25	YKL144C	RNA polymerase III subunit C25, required for transcription initiation; forms a heterodimer with Rpc17p; paralog of Rpb7p
CAGL0F06369g	1.21267	0.0157754	LHS1	YKL073W	Molecular chaperone of the endoplasmic reticulum lumen, involved in polypeptide translocation and folding; nucleotide exchange factor for the ER lumenal Hsp70 chaperone Kar2p; regulated by the unfolded protein response pathway
CAGL0I02882g	1.21066	0.000701384	YOR111W	YOR111W	Putative protein of unknown function
CAGL0E00913g	1.21043	0.000701384	CDC37	YDR168W	Essential Hsp90p co-chaperone; necessary for passage through the START phase of the cell cycle; stabilizes protein kinase nascent chains and participates along with Hsp90p in their folding
CAGL0B04059g	1.20768	0.000701384	TES1	YJR019C	Peroxisomal acyl-CoA thioesterase likely to be involved in fatty acid oxidation rather than fatty acid synthesis; conserved protein also found in human peroxisomes; TES1 mRNA levels increase during growth on fatty acids
CAGL0M11836g	1.2045	0.0300673	POP5	YAL033W	Subunit of both RNase MRP and nuclear RNase P; RNase MRP cleaves pre-rRNA, while nuclear RNase P cleaves tRNA precursors to generate mature 5' ends and facilitates turnover of nuclear RNAs
CAGL0I08635g	1.20287	0.000701384	BUR6	YER159C	Subunit of a heterodimeric NC2 transcription regulator complex with Ncb2p; complex binds to TBP and can repress transcription by preventing preinitiation complex assembly or stimulate activated transcription; homologous to human NC2alpha
CAGL0C04763g	1.1973	0.000701384	RER1
CAGL0E02717g	1.19116	0.000701384	TSR3	YOR006C	Protein required for correct processing of the 20S pre-rRNA at site D to generate mature 18S rRNA; green fluorescent protein (GFP)-fusion protein localizes to both the cytoplasm and the nucleus
CAGL0D04246g	1.18472	0.00434505	VPS20	YMR077C	Myristoylated subunit of ESCRTIII, the endosomal sorting complex required for transport of transmembrane proteins into the multivesicular body pathway to the lysosomal/vacuolar lumen; cytoplasmic protein recruited to endosomal membranes
CAGL0J03058g	1.18406	0.000701384	ICL1	YER065C	Isocitrate lyase, catalyzes the formation of succinate and glyoxylate from isocitrate, a key reaction of the glyoxylate cycle; expression of ICL1 is induced by growth on ethanol and repressed by growth on glucose
CAGL0K12144g	1.17699	0.000701384	FES1	YBR101C	Hsp70 (Ssa1p) nucleotide exchange factor, cytosolic homolog of Sil1p, which is the nucleotide exchange factor for BiP (Kar2p) in the endoplasmic reticulum
CAGL0K08580g	1.17695	0.000701384	AAT1	YKL106W	Mitochondrial aspartate aminotransferase, catalyzes the conversion of oxaloacetate to aspartate in aspartate and asparagine biosynthesis
CAGL0J05324g	1.17548	0.000701384	YJL068C	YJL068C	Non-essential intracellular esterase that can function as an S-formylglutathione hydrolase; may be involved in the detoxification of formaldehyde, which can be metabolized to S-formylglutathione; similar to human esterase D
CAGL0H05555g	1.17351	0.000701384	SEN54	YPL083C	Subunit of the tRNA splicing endonuclease, which is composed of Sen2p, Sen15p, Sen34p, and Sen54p
CAGL0J06886g	1.17115	0.01398	VPS30	YPL120W	Subunit of phosphatidylinositol (PtdIns) 3-kinase complexes I and II; Complex I is essential in autophagy and Complex II is required for vacuolar protein sorting; ortholog of the higher eukaryotic gene Beclin 1
CAGL0F08283g	1.1701	0.0368433	GCN5	YGR252W	Acetyltransferase, modifies N-terminal lysines on histones H2B and H3; acetylates Rsc4p, a subunit of the RSC chromatin-remodeling complex, altering replication stress tolerance; catalytic subunit of the ADA and SAGA histone acetyltransferase complexes; founding member of the Gcn5p-related N-acetyltransferase superfamily; mutant displays reduced transcription elongation in the G-less-based run-on…
CAGL0M13101g	1.16961	0.0315681	SFK1	YKL051W	Plasma membrane protein that may act together with or upstream of Stt4p to generate normal levels of the essential phospholipid PI4P, at least partially mediates proper localization of Stt4p to the plasma membrane
CAGL0D02244g	1.16901	0.0350617	MEK1	YOR351C	Meiosis-specific serine/threonine protein kinase, functions in meiotic checkpoint, promotes recombination between homologous chromosomes by suppressing double strand break repair between sister chromatids
CAGL0J09746g	1.16822	0.0404893	TRM8	YDL201W	Subunit of a tRNA methyltransferase complex composed of Trm8p and Trm82p that catalyzes 7-methylguanosine modification of tRNA
CAGL0J11022g	1.16496	0.000701384	SRB7	YDR308C	Subunit of the RNA polymerase II mediator complex; associates with core polymerase subunits to form the RNA polymerase II holoenzyme; essential for transcriptional regulation; target of the global repressor Tup1p
CAGL0I09504g	1.16491	0.0013092	CHK1	YBR274W	Serine/threonine kinase and DNA damage checkpoint effector, mediates cell cycle arrest via phosphorylation of Pds1p; phosphorylated by checkpoint signal transducer Mec1p; homolog of S. pombe and mammalian Chk1 checkpoint kinase
CAGL0H05841g	1.16342	0.000701384	ATG21	YPL100W	Phosphoinositide binding protein required for vesicle formation in the cytoplasm-to-vacuole targeting (Cvt) pathway; binds both phosphatidylinositol (3,5)-bisphosphate and phosphatidylinositol 3-phosphate; WD-40 repeat protein
CAGL0L11066g	1.16177	0.000701384	PLP2	YOR281C	Essential protein that interacts with the CCT (chaperonin containing TCP-1) complex to stimulate actin folding; has similarity to phosducins; null mutant lethality is complemented by mouse phosducin-like protein MgcPhLP
CAGL0H01837g	1.15787	0.000701384	PTK2	YJR059W	Putative serine/threonine protein kinase involved in regulation of ion transport across plasma membrane; enhances spermine uptake
CAGL0F05329g	1.15407	0.000701384	YDR210W	YDR210W	Predicted tail-anchored plasma membrane protein containing a conserved CYSTM module; related proteins in other organisms may be involved in response to stress; green fluorescent protein (GFP)-fusion protein localizes to the cell periphery
CAGL0D05324g	1.15318	0.0192149	MTC4	YBR255W	Protein of unknown function, required for normal growth rate at 15 degrees C; green fluorescent protein (GFP)-fusion protein localizes to the cytoplasm in a punctate pattern; mtc4 is synthetically sick with cdc13-1
CAGL0K11132g	1.15125	0.000701384	SNU56	YDR240C	Component of U1 snRNP required for mRNA splicing via spliceosome; yeast specific, no metazoan counterpart; interacts with mRNA in commitment complex
CAGL0K00253g	1.15012	0.000701384	YRA2	YKL214C	Member of the REF (RNA and export factor binding proteins) family; when overexpressed, can substitute for the function of Yra1p in export of poly(A)+ mRNA from the nucleus
CAGL0H08195g	1.14894	0.000701384	STI1	YOR027W	Hsp90 cochaperone, interacts with the Ssa group of the cytosolic Hsp70 chaperones and activates Ssa1p ATPase activity; interacts with Hsp90 chaperones and inhibits their ATPase activity; homolog of mammalian Hop
CAGL0M05049g	1.14751	0.000701384	DFG5	YMR238W	Putative mannosidase, essential glycosylphosphatidylinositol (GPI)-anchored membrane protein required for cell wall biogenesis in bud formation, involved in filamentous growth, homologous to Dcw1p
CAGL0G03751g	1.14367	0.000701384	HIF1	YLL022C	Non-essential component of the HAT-B histone acetyltransferase complex (Hat1p-Hat2p-Hif1p), localized to the nucleus; has a role in telomeric silencing
CAGL0K11253g	1.13964	0.000701384	TRS23	YDR246W	One of 10 subunits of the transport protein particle (TRAPP) complex of the cis-Golgi which mediates vesicle docking and fusion; involved in endoplasmic reticulum (ER) to Golgi membrane traffic; human homolog is TRAPPC4
CAGL0D01936g	1.13868	0.00571416	SNF7	YLR025W	One of four subunits of the endosomal sorting complex required for transport III (ESCRT-III); involved in the sorting of transmembrane proteins into the multivesicular body (MVB) pathway; recruited from the cytoplasm to endosomal membranes
CAGL0J11506g	1.13782	0.000701384	CHS1	YNL192W	Chitin synthase I, requires activation from zymogenic form in order to catalyze the transfer of N-acetylglucosamine (GlcNAc) to chitin; required for repairing the chitin septum during cytokinesis; transcription activated by mating factor
CAGL0M06237g	1.13448	0.000701384	EHT1	YBR177C	Acyl-coenzymeA:ethanol O-acyltransferase that plays a minor role in medium-chain fatty acid ethyl ester biosynthesis; possesses short-chain esterase activity; localizes to lipid particles and the mitochondrial outer membrane
CAGL0A02475g	1.13418	0.000701384	ATP22	YDR350C	Specific translational activator for the mitochondrial ATP6 mRNA, encoding a subunit of F1F0 ATP synthase; localized to the mitochondrial inner membrane
CAGL0E00583g	1.131	0.000701384	TRX3	YCR083W	Mitochondrial thioredoxin, highly conserved oxidoreductase required to maintain the redox homeostasis of the cell, forms the mitochondrial thioredoxin system with Trr2p, redox state is maintained by both Trr2p and Glr1p
CAGL0G04455g	1.1284	0.0368433	IME2	YJL106W	Serine/threonine protein kinase involved in activation of meiosis, associates with Ime1p and mediates its stability, activates Ndt80p; IME2 expression is positively regulated by Ime1p
CAGL0I04510g	1.12817	0.0390698	YBR016W	YBR016W	Tail-anchored plasma membrane protein containing a conserved CYSTM module; predicted to be palmitoylated; has similarity to hydrophilins, which are involved in the adaptive response to hyperosmotic conditions
CAGL0K01309g	1.12681	0.000701384	UPF3	YGR072W	Component of the nonsense-mediated mRNA decay (NMD) pathway, along with Nam7p and Nmd2p; involved in decay of mRNA containing nonsense codons; involved in telomere maintenance
CAGL0K01529g	1.12244	0.000701384	SLM3	YDL033C	tRNA-specific 2-thiouridylase, responsible for 2-thiolation of the wobble base of mitochondrial tRNAs; human ortholog is implicated in myoclonus epilepsy associated with ragged red fibers (MERRF)
CAGL0L10230g	1.12222	0.00291327	SGT1	YOR057W	Cochaperone protein; regulates activity of adenylyl cyclase Cyr1p; involved in kinetochore complex assembly; associates with the SCF (Skp1p/Cdc53p/F box protein) ubiquitin ligase complex; acts as a linker between Skp1p and HSP90 complexes
CAGL0J03388g	1.12131	0.000701384	AIR2	YDL175C	Zinc knuckle protein, involved in nuclear RNA processing and degredation as a component of the TRAMP complex; stimulates the poly(A) polymerase activity of Pap2p in vitro; functionally redundant with Air1p
CAGL0B01837g	1.11857	0.000701384	TMA64	YDR117C	Protein of unknown function that associates with ribosomes; has a putative RNA binding domain; in mammals the corresponding protein, eIF2D, has been shown to possess translation initiation factor activity
CAGL0I04400g	1.11713	0.0013092	RPB4	YJL140W	RNA polymerase II subunit B32; forms two subunit dissociable complex with Rpb7p; involved in recruitment of 3'-end processing factors to transcribing RNA polymerase II complex and in export of mRNA to cytoplasm under stress conditions; also involved in translation initiation
CAGL0K09130g	1.11542	0.0175246	SRL1	YOR247W	Mannoprotein that exhibits a tight association with the cell wall, required for cell wall stability in the absence of GPI-anchored mannoproteins; has a high serine-threonine content; expression is induced in cell wall mutants
CAGL0H07711g	1.11329	0.000701384	RTF1	YGL244W	Subunit of the RNA polymerase II-associated Paf1 complex; directly or indirectly regulates DNA-binding properties of Spt15p and relative activities of different TATA elements; involved in telomere maintenance; involved in transcription elongation as demonstrated by the G-less-based run-on (GLRO) assay
CAGL0G01342g	1.11238	0.000701384	VAC7	YNL054W	Integral vacuolar membrane protein involved in vacuole inheritance and morphology; activates Fab1p kinase activity under basal conditions and also after hyperosmotic shock
CAGL0H01067g	1.10903	0.0013092	NSE3	YDR288W	Essential subunit of the Mms21-Smc5-Smc6 complex; protein of unknown function; required for DNA repair and growth
CAGL0F01837g	1.10744	0.000701384	SPT8	YLR055C	Subunit of the SAGA transcriptional regulatory complex but not present in SAGA-like complex SLIK/SALSA, required for SAGA-mediated inhibition at some promoters
CAGL0I00880g	1.10727	0.0362623	PSO2	YMR137C	Nuclease required for a post-incision step in the repair of DNA single and double-strand breaks that result from interstrand crosslinks produced by a variety of mono- and bi-functional psoralen derivatives; induced by UV-irradiation
CAGL0L04752g	1.10502	0.000701384	DAM1	YGR113W	Essential subunit of the Dam1 complex (aka DASH complex), couples kinetochores to the force produced by MT depolymerization thereby aiding in chromosome segregation; Ipl1p target for regulating kinetochore-MT attachments
CAGL0J05434g	1.1038	0.000701384	TPM1	YNL079C	Major isoform of tropomyosin; binds to and stabilizes actin cables and filaments, which direct polarized cell growth and the distribution of several organelles; acetylated by the NatB complex and acetylated form binds actin most efficiently
CAGL0K06380g	1.10352	0.0288737
CAGL0D06028g	1.10332	0.00658246	BFA1	YJR053W	Component of the GTPase-activating Bfa1p-Bub2p complex involved in multiple cell cycle checkpoint pathways that control exit from mitosis
CAGL0M08976g	1.10158	0.00240041	PRP3	YDR473C	Splicing factor, component of the U4/U6-U5 snRNP complex
CAGL0F03113g	1.09933	0.000701384	SNX41	YDR425W	Sorting nexin, involved in the retrieval of late-Golgi SNAREs from the post-Golgi endosome to the trans-Golgi network; interacts with Snx4p
CAGL0K02849g	1.09382	0.0013092	OSH7	YHR001W	Member of an oxysterol-binding protein family with seven members in S. cerevisiae; family members have overlapping, redundant functions in sterol metabolism and collectively perform a function essential for viability
CAGL0E02255g	1.09356	0.000701384	ZEO1	YOL109W	Peripheral membrane protein of the plasma membrane that interacts with Mid2p; regulates the cell integrity pathway mediated by Pkc1p and Slt2p; the authentic protein is detected in a phosphorylated state in highly purified mitochondria
CAGL0K04895g	1.09258	0.000701384	IES2	YNL215W	Protein that associates with the INO80 chromatin remodeling complex under low-salt conditions; essential for growth under anaerobic conditions
CAGL0M03751g	1.09251	0.001871	TRF5	YNL299W	Non-canonical poly(A) polymerase, involved in nuclear RNA degradation as a component of the TRAMP complex; catalyzes polyadenylation of hypomodified tRNAs, and snoRNA and rRNA precursors; overlapping but non-redundant functions with Pap2p
CAGL0G03025g	1.09117	0.000701384	PRP31	YGR091W	Splicing factor, component of the U4/U6-U5 snRNP complex
CAGL0C03553g	1.0858	0.000701384	PET494	YNR045W	Mitochondrial translational activator specific for the COX3 mRNA, acts together with Pet54p and Pet122p; located in the mitochondrial inner membrane
CAGL0I06050g	1.08491	0.0013092	INO1	YJL153C	Inositol-3-phosphate synthase, involved in synthesis of inositol phosphates and inositol-containing phospholipids; transcription is coregulated with other phospholipid biosynthetic genes by Ino2p and Ino4p, which bind the UASINO DNA element
CAGL0H01881g	1.08408	0.0175246	CDC8	YJR057W	Thymidylate and uridylate kinase, functions in de novo biosynthesis of pyrimidine deoxyribonucleotides; converts dTMP to dTDP and dUMP to dUTP; essential for mitotic and meiotic DNA replication; homologous to S. pombe Tmp1p
CAGL0J10340g	1.08378	0.000701384	SEH1	YGL100W	Nuclear pore protein of the conserved Nup84p complex (Nup84p, Nup85p, Nup120p, Nup145p, and Seh1p); part of the SEA (Seh1-associated) complex, a coatamer-related complex that associates dynamically with the vacuole; homologous to Sec13p; the Nup84 subcomplex has a role in transcription elongation
CAGL0J11572g	1.08338	0.001871	NUF2	YOL069W	Component of the evolutionarily conserved kinetochore-associated Ndc80 complex (Ndc80p-Nuf2p-Spc24p-Spc25p); involved in chromosome segregation, spindle checkpoint activity and kinetochore clustering
CAGL0E05720g	1.08246	0.0150484	IPL1	YPL209C	Aurora kinase subunit of the conserved chromosomal passenger complex (CPC; Ipl1p-Sli15p-Bir1p-Nbl1p), involved in regulating kinetochore-microtubule attachments; helps maintain condensed chromosomes during anaphase and early telophase
CAGL0B02475g	1.07917	0.000701384	PHO84	YML123C	High-affinity inorganic phosphate (Pi) transporter and low-affinity manganese transporter; regulated by Pho4p and Spt7p; mutation confers resistance to arsenate; exit from the ER during maturation requires Pho86p
CAGL0G05676g	1.07796	0.0013092	RRI1	YDL216C	Catalytic subunit of the COP9 signalosome (CSN) complex that acts as an isopeptidase in cleaving the ubiquitin-like protein Nedd8 from SCF ubiquitin ligases; metalloendopeptidase involved in the adaptation to pheromone signaling
CAGL0E04972g	1.07761	0.00291327	TIP20	YGL145W	Peripheral membrane protein required for fusion of COPI vesicles with the ER; prohibits back-fusion of COPII vesicles with the ER; forms a tethering complex with Sec39p and Dsl1p that interacts with ER SNAREs Sec20p and Use1p
CAGL0D02926g	1.07731	0.000701384	BRE2	YLR015W	Subunit of COMPASS (Set1C) complex, which methylates Lys4 of histone H3 and functions in silencing at telomeres; has a C-terminal Sdc1 Dpy-30 Interaction (SDI) domain that mediates binding to Sdc1p; similar to trithorax-group protein ASH2L
CAGL0G02255g	1.07692	0.000701384	HBS1	YKR084C	GTPase with similarity to translation release factors; together with binding partner Dom34p, facilitates ribosomal subunit dissociation and peptidyl-tRNA release when translation is stalled; genetically implicated in mRNA no-go decay
CAGL0J07656g	1.07667	0.000701384	SLA2	YNL243W	Transmembrane actin-binding protein involved in membrane cytoskeleton assembly and cell polarization; adaptor protein that links actin to clathrin and endocytosis; present in the actin cortical patch of the emerging bud tip; dimer in vivo
CAGL0M01650g	1.07639	0.000701384	RVS167	YDR388W	Actin-associated protein with roles in endocytosis and exocytosis; interacts with Rvs161p to regulate actin cytoskeleton, endocytosis, and viability following starvation or osmotic stress; recruited to bud tips by Gyl1p and Gyp5p during polarized growth; homolog of mammalian amphiphysin
CAGL0M09537g	1.07624	0.000701384	MRX3	YBL095W	Putative protein of unknown function; the authentic, non-tagged protein is detected in highly purified mitochondria in high-throughput studies
CAGL0L10802g	1.074	0.0257288	RRT12	YCR045C	Probable subtilisin-family protease with a role in formation of the dityrosine layer of spore walls; localizes to the spore wall and also the nuclear envelope and ER region in mature spores
CAGL0D03388g	1.07175	0.000701384	APS3	YJL024C	Small subunit of the clathrin-associated adaptor complex AP-3, which is involved in vacuolar protein sorting; related to the sigma subunit of the mammalian clathrin AP-3 complex; suppressor of loss of casein kinase 1 function
CAGL0I02024g	1.06797	0.00387058	OYE2	YHR179W	Conserved NADPH oxidoreductase containing flavin mononucleotide (FMN), homologous to Oye3p with different ligand binding and catalytic properties; may be involved in sterol metabolism, oxidative stress response, and programmed cell death
CAGL0K00341g	1.06156	0.0110314
CAGL0F08745g	1.05389	0.000701384	STF2	YGR008C	Protein involved in regulation of the mitochondrial F1F0-ATP synthase; Stf1p and Stf2p may act as stabilizing factors that enhance inhibitory action of the Inh1p protein
CAGL0D01342g	1.04784	0.001871	NOT5	YPR072W	Subunit of the CCR4-NOT complex, which is a global transcriptional regulator with roles in transcription initiation and elongation and in mRNA degradation
CAGL0L11726g	1.04131	0.0185379	RAD4	YER162C	Protein that recognizes and binds damaged DNA (with Rad23p) during nucleotide excision repair; subunit of Nuclear Excision Repair Factor 2 (NEF2); also involved, with Rad23p, in turnover of ubiquitylated proteins
CAGL0L13024g	1.03621	0.000701384	LSM12	YHR121W	Protein of unknown function that may function in RNA processing; interacts with Pbp1p and Pbp4p and associates with ribosomes; contains an RNA-binding LSM domain and an AD domain; GFP-fusion protein is induced by the DNA-damaging agent MMS
CAGL0L08338g	1.03231	0.000701384	TPM2	YIL138C	Minor isoform of tropomyosin, binds to and stabilizes actin cables and filaments, which direct polarized cell growth and the distribution of several organelles; appears to have distinct and also overlapping functions with Tpm1p
CAGL0F01155g	1.03146	0.000701384	SMC5	YOL034W	Structural maintenance of chromosomes (SMC) protein; essential subunit of the Mms21-Smc5-Smc6 complex; required for growth and DNA repair; S. pombe homolog forms a heterodimer with S. pombe Rad18p that is involved in DNA repair
CAGL0F08635g	1.02989	0.0013092	CUL3	YGR003W	Ubiquitin-protein ligase, forms a complex with Elc1p that polyubiquitylates monoubiquitylated RNA polymerase II to trigger its proteolysis; cullin family member with similarity to Cdc53p and human CUL3
CAGL0I08371g	1.02605	0.000701384	ORC4	YPR162C	Subunit of the origin recognition complex, which directs DNA replication by binding to replication origins and is also involved in transcriptional silencing
CAGL0M03905g	1.0249	0.0254137	KRI1	YNL308C	Essential nucleolar protein required for 40S ribosome biogenesis; physically and functionally interacts with Krr1p
CAGL0D02948g	1.02424	0.001871	KAR2	YJL034W	ATPase involved in protein import into the ER, also acts as a chaperone to mediate protein folding in the ER and may play a role in ER export of soluble proteins; regulates the unfolded protein response via interaction with Ire1p
CAGL0K05489g	1.01761	0.0347624	UFE1	YOR075W	t-SNARE required for retrograde vesicular traffic and homotypic ER membrane fusion; forms a complex with the SNAREs Sec22p, Sec20p and Use1p to mediate fusion of Golgi-derived vesicles at the ER
CAGL0G01298g	1.01475	0.000701384	COG5	YNL051W	Component of the conserved oligomeric Golgi complex (Cog1p through Cog8p), a cytosolic tethering complex that functions in protein trafficking to mediate fusion of transport vesicles to Golgi compartments
CAGL0I01100g	1.01474	0.000701384	GCY1	YOR120W	Putative NADP(+) coupled glycerol dehydrogenase, proposed to be involved in an alternative pathway for glycerol catabolism; also has mRNA binding activity; member of the aldo-keto reductase (AKR) family
CAGL0J10208g	1.01447	0.001871	RNH201	YNL072W	Ribonuclease H2 catalytic subunit, removes RNA primers during Okazaki fragment synthesis and errant ribonucleotides misincorporated during DNA replication; homolog of RNAse HI; related to human AGS4 which causes Aicardi-Goutieres syndrome
CAGL0C01815g	1.01148	0.000701384	YBL086C	YBL086C	Protein of unknown function; green fluorescent protein (GFP)-fusion protein localizes to the cell periphery
CAGL0K04719g	1.01145	0.000701384	YNL208W	YNL208W	Protein of unknown function; may interact with ribosomes, based on co-purification experiments; authentic, non-tagged protein is detected in purified mitochondria in high-throughput studies; potential orthologs found in other fungi
CAGL0M08932g	1.01102	0.000701384	YDR476C	YDR476C	Putative protein of unknown function; green fluorescent protein (GFP)-fusion protein localizes to the endoplasmic reticulum; YDR476C is not an essential gene
CAGL0M04213g	1.00725	0.000701384	YLR126C	YLR126C	Putative protein of unknown function with similarity to glutamine amidotransferase proteins; has Aft1p-binding motif in the promoter; may be involved in copper and iron homeostasis; YLR126C is not an essential protein
CAGL0A02673g	0.995142	0.000701384	BCP1	YDR361C	Essential protein involved in nuclear export of Mss4p, which is a lipid kinase that generates phosphatidylinositol 4,5-biphosphate and plays a role in actin cytoskeleton organization and vesicular transport
CAGL0G00550g	0.994933	0.000701384	HUA1	YGR268C	Cytoplasmic protein containing a zinc finger domain with sequence similarity to that of Type I J-proteins; computational analysis of large-scale protein-protein interaction data suggests a possible role in actin patch assembly
CAGL0F05247g	0.993629	0.0013092	APD1	YBR151W	Protein of unknown function, required for normal localization of actin patches and for normal tolerance of sodium ions and hydrogen peroxide; localizes to both cytoplasm and nucleus
CAGL0I06446g	0.992463	0.0013092	BSP1	YPR171W	Adapter that links synaptojanins Inp52p and Inp53p to the cortical actin cytoskeleton
CAGL0H05225g	0.99189	0.00824986	YPL067C	YPL067C	Putative protein of unknown function; green fluorescent protein (GFP)-fusion protein localizes to the cytoplasm; YPL067C is not an essential gene
CAGL0M01518g	0.989518	0.0013092	SHE9	YDR393W	Mitochondrial inner membrane protein required for normal mitochondrial morphology, may be involved in fission of the inner membrane; forms a homo-oligomeric complex
CAGL0D04818g	0.989119	0.000701384	SPN1	YPR133C	Protein involved in RNA polymerase II transcription; interacts genetically or physically with RNAP II, TBP, TFIIS, and chromatin remodelling factors; central domain highly conserved throughout eukaryotes; mutations confer an Spt- phenotype
CAGL0J10318g	0.987951	0.00240041	NIS1	YNL078W	Protein localized in the bud neck at G2/M phase; physically interacts with septins; possibly involved in a mitotic signaling network
CAGL0J03674g	0.981102	0.0297711	DGA1	YOR245C	Diacylglycerol acyltransferase, catalyzes the terminal step of triacylglycerol (TAG) formation, acylates diacylglycerol using acyl-CoA as an acyl donor, localized to lipid particles
CAGL0K11572g	0.980389	0.0489982	SBA1	YKL117W	Co-chaperone that binds to and regulates Hsp90 family chaperones; important for pp60v-src activity in yeast; homologous to the mammalian p23 proteins and like p23 can regulate telomerase activity
CAGL0J06094g	0.975752	0.000701384	RIA1	YNL163C	Cytoplasmic GTPase involved in biogenesis of the 60S ribosome; has similarity to translation elongation factor 2 (Eft1p and Eft2p)
CAGL0L05566g	0.97568	0.000701384	GCD14	YJL125C	Subunit of tRNA (1-methyladenosine) methyltransferase, with Gcd10p, required for the modification of the adenine at position 58 in tRNAs, especially tRNAi-Met; first identified as a negative regulator of GCN4 expression
CAGL0D05940g	0.975617	0.0048144	ERG1	YGR175C	Squalene epoxidase, catalyzes the epoxidation of squalene to 2,3-oxidosqualene; plays an essential role in the ergosterol-biosynthesis pathway and is the specific target of the antifungal drug terbinafine
CAGL0I05214g	0.975032	0.000701384	CAP2	YIL034C	Beta subunit of the capping protein (CP) heterodimer (Cap1p and Cap2p) which binds to the barbed ends of actin filaments preventing further polymerization; localized predominantly to cortical actin patches
CAGL0B03575g	0.972075	0.0013092	HAT2	YEL056W	Subunit of the Hat1p-Hat2p histone acetyltransferase complex; required for high affinity binding of the complex to free histone H4, thereby enhancing Hat1p activity; similar to human RbAp46 and 48; has a role in telomeric silencing
CAGL0H09174g	0.972025	0.00291327	PEX1	YKL197C	AAA-peroxin that heterodimerizes with AAA-peroxin Pex6p and participates in the recycling of peroxisomal signal receptor Pex5p from the peroxisomal membrane to the cystosol; induced by oleic acid and upregulated during anaerobiosis
CAGL0L05698g	0.9708	0.00434505	AIM23	YJL131C	Putative protein of unknown function; the authentic non-tagged protein is detected in highly purified mitochondria; null mutant is viable, displays severe respiratory growth defect and elevated frequency of mitochondrial genome loss
CAGL0L12782g	0.969381	0.00571416	DIG1	YPL049C	MAP kinase-responsive inhibitor of the Ste12p transcription factor, involved in the regulation of mating-specific genes and the invasive growth pathway; related regulators Dig1p and Dig2p bind to Ste12p
CAGL0F07447g	0.968825	0.0110314	YGL108C	YGL108C	Protein of unknown function, predicted to be palmitoylated; green fluorescent protein (GFP)-fusion protein localizes to the cell periphery
CAGL0K10494g	0.962901	0.0121506	UBP6	YFR010W	Ubiquitin-specific protease situated in the base subcomplex of the 26S proteasome, releases free ubiquitin from branched polyubiquitin chains; works in opposition to Hul5p polyubiquitin elongation activity; mutant has aneuploidy tolerance
CAGL0J08712g	0.962755	0.001871	FUN26	YAL022C	Vacuolar membrane transporter with broad nucleoside selectivity; may regulate balance of nicotinamide riboside (NmR) levels between cytosol and vacuole, contributing to salvage of NmR for use in cytosolic NAD+ synthesis
CAGL0I09878g	0.959447	0.001871	FAA1	YOR317W	Long chain fatty acyl-CoA synthetase, activates imported fatty acids with a preference for C12:0-C16:0 chain lengths; functions in long chain fatty acid import; accounts for most acyl-CoA synthetase activity; localized to lipid particles
CAGL0A03058g	0.95647	0.00658246	RGA2	YDR379W	GTPase-activating protein for the polarity-establishment protein Cdc42p; implicated in control of septin organization, pheromone response, and haploid invasive growth; regulated by Pho85p and Cdc28p
CAGL0J03256g	0.95548	0.0013092	PTP3	YER075C	Phosphotyrosine-specific protein phosphatase involved in the inactivation of mitogen-activated protein kinase (MAPK) during osmolarity sensing; dephosporylates Hog1p MAPK and regulates its localization; localized to the cytoplasm
CAGL0K03069g	0.954184	0.001871	IRC21	YMR073C	Putative protein of unknown function; may be involved in resistance to carboplatin and cisplatin; null mutant displays increase in spontaneous Rad52p foci; contains a lipid-binding domain and binds cardiolipin in a large-scale study
CAGL0H09746g	0.953619	0.0013092	YND1	YER005W	Apyrase with wide substrate specificity, helps prevent inhibition of glycosylation by hydrolyzing nucleoside tri- and diphosphates that inhibit glycotransferases; partially redundant with Gda1p; mediates adenovirus E4orf4-induced toxicity
CAGL0F08481g	0.951714	0.000701384	YGR266W	YGR266W	Protein of unknown function, predicted to contain a single transmembrane domain; mutant has increased aneuploidy tolerance; localized to both the mitochondrial outer membrane and the plasma membrane
CAGL0J06556g	0.949497	0.00291327	MDM1	YML104C	Intermediate filament protein, required for nuclear and mitochondrial transmission to daughter buds; contains a Phox homology (PX) domain and specifically binds phosphatidylinositol 3-phosphate (PtdIns-3-P)
CAGL0F08569g	0.948933	0.0013092	SFH1	YLR321C	Component of the RSC chromatin remodeling complex; essential gene required for cell cycle progression and maintenance of proper ploidy; phosphorylated in the G1 phase of the cell cycle; Snf5p paralog
CAGL0B02277g	0.945894	0.00340117	DAT1	YML113W	DNA binding protein that recognizes oligo(dA).oligo(dT) tracts; Arg side chain in its N-terminal pentad Gly-Arg-Lys-Pro-Gly repeat is required for DNA-binding; not essential for viability
CAGL0K12958g	0.94529	0.000701384	YML131W	YML131W	Putative protein of unknown function with similarity to medium chain dehydrogenase/reductases; expression induced by stresses including osmotic shock, DNA damaging agents, and other chemicals; GFP-fusion protein localizes to the cytoplasm
CAGL0G06974g	0.943463	0.0132514	RPC17	YJL011C	RNA polymerase III subunit C17; physically interacts with C31, C11, and TFIIIB70; may be involved in the recruitment of pol III by the preinitiation complex
CAGL0G06666g	0.942455	0.000701384	POL1	YNL102W	Catalytic subunit of the DNA polymerase I alpha-primase complex, required for the initiation of DNA replication during mitotic DNA synthesis and premeiotic DNA synthesis
CAGL0J01309g	0.940475	0.0117935	NPL6	YMR091C	Component of the RSC chromatin remodeling complex; interacts with Rsc3p, Rsc30p, Ldb7p, and Htl1p to form a module important for a broad range of RSC functions; involved in nuclear protein import and maintenance of proper telomere length
CAGL0A03014g	0.940429	0.00989736	ARH1	YDR376W	Oxidoreductase of the mitochondrial inner membrane, involved in cytoplasmic and mitochondrial iron homeostasis and required for activity of Fe-S cluster-containing enzymes; one of the few mitochondrial proteins essential for viability
CAGL0L08492g	0.933436	0.0013092	YPR148C	YPR148C	Protein of unknown function that may interact with ribosomes, based on co-purification experiments; green fluorescent protein (GFP)-fusion protein localizes to the cytoplasm in a punctate pattern
CAGL0M08756g	0.933031	0.0013092	EXG2	YDR261C	Exo-1,3-beta-glucanase, involved in cell wall beta-glucan assembly; may be anchored to the plasma membrane via a glycosylphosphatidylinositol (GPI) anchor
CAGL0L03135g	0.931782	0.0321481	SPO14	YKR031C	Phospholipase D, catalyzes the hydrolysis of phosphatidylcholine, producing choline and phosphatidic acid; involved in Sec14p-independent secretion; required for meiosis and spore formation; differently regulated in secretion and meiosis
CAGL0M09273g	0.931677	0.0048144	ACF4	YJR083C	Protein of unknown function, computational analysis of large-scale protein-protein interaction data suggests a possible role in actin cytoskeleton organization; potential Cdc28p substrate
CAGL0M10439g	0.929895	0.000701384	NTH1	YDR001C	Neutral trehalase, degrades trehalose; required for thermotolerance and may mediate resistance to other cellular stresses; may be phosphorylated by Cdc28p
CAGL0J05962g	0.928466	0.0048144	CUZ1	YNL155W	Putative protein of unknown function; contains a DHHC domain and an AN1-type zinc finger; predicted to have thiol-disulfide oxidoreductase active site; transcriptionally regulated by Rpn4p along with proteasome subunit genes; putative ortholog of human AIRAP, which stimulates proteasome activity in response to arsenic
CAGL0L00605g	0.922399	0.0013092	CNB1	YKL190W	Calcineurin B; the regulatory subunit of calcineurin, a Ca++/calmodulin-regulated type 2B protein phosphatase which regulates Crz1p (a stress-response transcription factor), the other calcineurin subunit is encoded by CNA1 and/or CMP1
CAGL0H07557g	0.921963	0.000701384	FZF1	YGL254W	Transcription factor involved in sulfite metabolism, sole identified regulatory target is SSU1, overexpression suppresses sulfite-sensitivity of many unrelated mutants due to hyperactivation of SSU1, contains five zinc fingers
CAGL0C05291g	0.920483	0.0482063	RIB2	YOL066C	Bifunctional enzyme with DRAP deaminase and tRNA:pseudouridine synthase activity; the deaminase catalyzes the third step in riboflavin biosynthesis and the synthase catalyzes formation of pseudouridine at position 32 in cytoplasmic tRNAs
CAGL0H07535g	0.918464	0.00240041	CDC28	YBR160W	Catalytic subunit of the main cell cycle cyclin-dependent kinase (CDK); alternately associates with G1 cyclins (CLNs) and G2/M cyclins (CLBs) which direct the CDK to specific substrates
CAGL0A01958g	0.917632	0.0125168	TSR4	YOL022C	Cytoplasmic protein required for correct processing of the 20S pre-rRNA at site D to generate mature 18S rRNA; essential gene in S288C background but not in CEN.PK2
CAGL0H07799g	0.91556	0.00571416	DOC1	YGL240W	Processivity factor required for the ubiquitination activity of the anaphase promoting complex (APC), mediates the activity of the APC by contributing to substrate recognition; involved in cyclin proteolysis; contains a conserved DOC1 homology domain
CAGL0K00275g	0.9133	0.0013092	DOA1	YKL213C	WD repeat protein required for ubiquitin-mediated protein degradation, forms complex with Cdc48p, plays a role in controlling cellular ubiquitin concentration; also promotes efficient NHEJ in postdiauxic/stationary phase
CAGL0C05049g	0.909044	0.000701384	SWH1	YAR042W	Protein similar to mammalian oxysterol-binding protein; contains ankyrin repeats; localizes to the Golgi and the nucleus-vacuole junction
CAGL0L09801g	0.908873	0.0434706	RAM2	YKL019W	Alpha subunit of both the farnesyltransferase and type I geranylgeranyltransferase that catalyze prenylation of proteins containing a CAAX consensus motif; essential protein required for membrane localization of Ras proteins and a-factor
CAGL0K04235g	0.901661	0.000701384	NQM1	YGR043C	Transaldolase of unknown function; transcription is repressed by Mot1p and induced by alpha-factor and during diauxic shift
CAGL0G01100g	0.900381	0.00340117	YLR345W	YLR345W	Similar to 6-phosphofructo-2-kinase/fructose-2,6-bisphosphatase enzymes responsible for the metabolism of fructoso-2,6-bisphosphate; mRNA expression is repressed by the Rfx1p-Tup1p-Ssn6p repressor complex; YLR345W is not an essential gene
CAGL0L06798g	0.896062	0.000701384	MDH3	YDL078C	Peroxisomal malate dehydrogenase, catalyzes interconversion of malate and oxaloacetate; involved in the glyoxylate cycle
CAGL0H08866g	0.89586	0.00340117	HOT1	YMR172W	Transcription factor required for the transient induction of glycerol biosynthetic genes GPD1 and GPP2 in response to high osmolarity; targets Hog1p to osmostress responsive promoters; has similarity to Msn1p and Gcr1p
CAGL0M11814g	0.892597	0.0404893	PRP45	YAL032C	Protein required for pre-mRNA splicing; associates with the spliceosome and interacts with splicing factors Prp22p and Prp46p; orthologous to human transcriptional coactivator SKIP and can activate transcription of a reporter gene
CAGL0D05588g	0.891277	0.00240041	SOF1	YLL011W	Essential protein required for biogenesis of 40S (small) ribosomal subunit; has similarity to the beta subunit of trimeric G-proteins and the splicing factor Prp4p
CAGL0D06006g	0.889887	0.00340117	RAD7	YJR052W	Protein that recognizes and binds damaged DNA in an ATP-dependent manner (with Rad16p) during nucleotide excision repair; subunit of Nucleotide Excision Repair Factor 4 (NEF4) and the Elongin-Cullin-Socs (ECS) ligase complex
CAGL0I04554g	0.889791	0.000701384	GRX7	YBR014C	Cis-golgi localized monothiol glutaredoxin; more similar in activity to dithiol than other monothiol glutaredoxins; involved in the oxidative stress response; does not bind metal ions; functional overlap with GRX6
CAGL0J07414g	0.886509	0.0429247	ELA1	YNL230C	Elongin A; F-box protein that forms a heterodimer with Elc1p and is required for ubiquitin-dependent degradation of the RNA Polymerase II subunit Rpo21p; subunit of the Elongin-Cullin-Socs (ECS) ligase complex
CAGL0J11814g	0.886015	0.0150484	VPS71	YML041C	Nucleosome-binding component of the SWR1 complex, which exchanges histone variant H2AZ (Htz1p) for chromatin-bound histone H2A; required for vacuolar protein sorting
CAGL0D01496g	0.88465	0.00340117	ISA2	YPR067W	Protein required for maturation of mitochondrial and cytosolic Fe/S proteins, localizes to the mitochondrial intermembrane space, overexpression of ISA2 suppresses grx5 mutations
CAGL0C04301g	0.877291	0.0303355	YRB1	YDR002W	Ran GTPase binding protein; involved in nuclear protein import and RNA export, ubiquitin-mediated protein degradation during the cell cycle; shuttles between the nucleus and cytoplasm; is essential; homolog of human RanBP1
CAGL0F03751g	0.875942	0.0208559	CEF1	YMR213W	Essential splicing factor; associated with Prp19p and the spliceosome, contains an N-terminal c-Myb DNA binding motif necessary for cell viability but not for Prp19p association, evolutionarily conserved and homologous to S. pombe Cdc5p
CAGL0D03564g	0.875796	0.00291327	SDS22	YKL193C	Conserved nuclear regulatory subunit of Glc7p type 1 protein serine-threonine phosphatase (PP1), functions positively with Glc7p to promote dephosphorylation of nuclear substrates required for chromosome transmission during mitosis
CAGL0C05533g	0.874583	0.00240041	AIM6	YDL237W	Putative protein of unknown function, required for respiratory growth; YDL237W is not an essential gene
CAGL0F01331g	0.874524	0.00614934	PET127	YOR017W	Protein with a role in 5'-end processing of mitochondrial RNAs, located in the mitochondrial membrane
CAGL0M11330g	0.873079	0.0121506	YOR292C	YOR292C	Putative protein of unknown function; green fluorescent protein (GFP)-fusion protein localizes to the vacuole; YOR292C is not an essential gene
CAGL0K11209g	0.872584	0.0154177	PEX5	YDR244W	Peroxisomal membrane signal receptor for the C-terminal tripeptide signal sequence (PTS1) of peroxisomal matrix proteins, required for peroxisomal matrix protein import; also proposed to have PTS1-receptor independent functions
CAGL0G01452g	0.870497	0.001871	YIP3	YNL044W	Protein localized to COPII vesicles, proposed to be involved in ER to Golgi transport; interacts with members of the Rab GTPase family and Yip1p; also interacts with Rtn1p
CAGL0I06919g	0.868893	0.00907771	COG1	YGL223C	Essential component of the conserved oligomeric Golgi complex (Cog1p through Cog8p), a cytosolic tethering complex that functions in protein trafficking to mediate fusion of transport vesicles to Golgi compartments
CAGL0F08987g	0.868227	0.01398	VMA10	YHR039C-A	Subunit G of the eight-subunit V1 peripheral membrane domain of the vacuolar H+-ATPase (V-ATPase), an electrogenic proton pump found throughout the endomembrane system; involved in vacuolar acidification
CAGL0L08294g	0.867749	0.0208559	AXL2	YIL140W	Integral plasma membrane protein required for axial budding in haploid cells, localizes to the incipient bud site and bud neck; glycosylated by Pmt4p; potential Cdc28p substrate
CAGL0I07249g	0.866894	0.033628	BAG7	YOR134W	Rho GTPase activating protein (RhoGAP), stimulates the intrinsic GTPase activity of Rho1p, which plays a role in actin cytoskeleton organization and control of cell wall synthesis; structurally and functionally related to Sac7p
CAGL0J06088g	0.866548	0.0171841	YNL162W-A	YNL162W-A	Putative protein of unknown function; identified by homology
CAGL0G09493g	0.866265	0.00291327	ULS1	YOR191W	RING finger protein involved in proteolytic control of sumoylated substrates; interacts with SUMO (Smt3p); member of the SWI/SNF family of DNA-dependent ATPases; plays a role in antagonizing silencing during mating-type switching
CAGL0K12826g	0.865604	0.00907771	RPL10	YLR075W	Protein component of the large (60S) ribosomal subunit, responsible for joining the 40S and 60S subunits; regulates translation initiation; has similarity to rat L10 ribosomal protein and to members of the QM gene family
CAGL0L02145g	0.865209	0.00340117	APM3	YBR288C	Mu3-like subunit of the clathrin associated protein complex (AP-3); functions in transport of alkaline phosphatase to the vacuole via the alternate pathway
CAGL0I02530g	0.865042	0.00291327	FMO1	YHR176W	Flavin-containing monooxygenase, localized to the cytoplasmic face of the ER membrane; catalyzes oxidation of biological thiols to maintain the ER redox buffer ratio for correct folding of disulfide-bonded proteins
CAGL0L07953g	0.864566	0.0125168	HTL1	YCR020W-B	Component of the RSC chromatin remodeling complex; RSC functions in transcriptional regulation and elongation, chromosome stability, and establishing sister chromatid cohesion; involved in telomere maintenance
CAGL0K12166g	0.862821	0.00658246	EXO84	YBR102C	Essential protein with dual roles in spliceosome assembly and exocytosis; the exocyst complex (Sec3p, Sec5p, Sec6p, Sec8p, Sec10p, Sec15p, Exo70p, and Exo84p) mediates polarized targeting of secretory vesicles to active sites of exocytosis
CAGL0L11022g	0.862696	0.0195652	RFM1	YOR279C	DNA-binding protein required for vegetative repression of middle sporulation genes; specificity factor that directs the Hst1p histone deacetylase to some of the promoters regulated by Sum1p; involved in telomere maintenance
CAGL0M11374g	0.862628	0.00240041	SWI3	YJL176C	Subunit of the SWI/SNF chromatin remodeling complex, which regulates transcription by remodeling chromosomes; required for transcription of many genes, including ADH1, ADH2, GAL1, HO, INO1 and SUC2
CAGL0E05346g	0.861687	0.0013092	VMA4	YOR332W	Subunit E of the eight-subunit V1 peripheral membrane domain of the vacuolar H+-ATPase (V-ATPase), an electrogenic proton pump found throughout the endomembrane system; required for the V1 domain to assemble onto the vacuolar membrane
CAGL0I00968g	0.860676	0.0205474	HIR2	YOR038C	Subunit of the HIR complex, a nucleosome assembly complex involved in regulation of histone gene transcription; recruits Swi-Snf complexes to histone gene promoters; promotes heterochromatic gene silencing with Asf1p
CAGL0D04466g	0.860438	0.0202339	PSF1	YDR013W	Subunit of the GINS complex (Sld5p, Psf1p, Psf2p, Psf3p), which is localized to DNA replication origins and implicated in assembly of the DNA replication machinery
CAGL0B01859g	0.860421	0.0251044	APC4	YDR118W	Subunit of the Anaphase-Promoting Complex/Cyclosome (APC/C), which is a ubiquitin-protein ligase required for degradation of anaphase inhibitors, including mitotic cyclins, during the metaphase/anaphase transition; component of the platform domain of the APC/C, based on structural analysis
CAGL0E03564g	0.857486	0.001871	CDC3	YLR314C	Component of the septin ring of the mother-bud neck that is required for cytokinesis; septins recruit proteins to the neck and can act as a barrier to diffusion at the membrane, and they comprise the 10nm filaments seen with EM
CAGL0H08844g	0.857019	0.00291327	DDR48	YMR173W	DNA damage-responsive protein, expression is increased in response to heat-shock stress or treatments that produce DNA lesions; contains multiple repeats of the amino acid sequence NNNDSYGS
CAGL0J04510g	0.855474	0.00742233	CDC73	YLR418C	Component of the Paf1p complex; binds to and modulates the activity of RNA polymerases I and II; required for expression of certain genes, modification of some histones, and telomere maintenance; involved in transcription elongation as demonstrated by the G-less-based run-on (GLRO) assay
CAGL0I07029g	0.854952	0.0128751	KIP3	YGL216W	Kinesin-related motor protein involved in mitotic spindle positioning
CAGL0G01496g	0.853805	0.00742233	COG6	YNL041C	Component of the conserved oligomeric Golgi complex (Cog1p through Cog8p), a cytosolic tethering complex that functions in protein trafficking to mediate fusion of transport vesicles to Golgi compartments
CAGL0I00264g	0.852195	0.00434505	HYR1	YIR037W	Thiol peroxidase that functions as a hydroperoxide receptor to sense intracellular hydroperoxide levels and transduce a redox signal to the Yap1p transcription factor
CAGL0E02431g	0.851478	0.00526834	TOP1	YOL006C	Topoisomerase I, nuclear enzyme that relieves torsional strain in DNA by cleaving and re-sealing the phosphodiester backbone; relaxes both positively and negatively supercoiled DNA; functions in replication, transcription, and recombination
CAGL0J08679g	0.850813	0.001871	TMA46	YOR091W	Protein of unknown function that associates with translating ribosomes; interacts with GTPase Rbg1p
CAGL0K09702g	0.850028	0.00340117	YNL134C	YNL134C	Putative protein of unknown function with similarity to dehydrogenases from other model organisms; green fluorescent protein (GFP)-fusion protein localizes to both the cytoplasm and nucleus and is induced by the DNA-damaging agent MMS
CAGL0C00110g	0.8489	0.00387058	FLO1
CAGL0B03619g	0.845597	0.00291327	PRB1	YEL060C	Vacuolar proteinase B (yscB), a serine protease of the subtilisin family; involved in protein degradation in the vacuole and required for full protein degradation during sporulation; activity inhibited by Pbi2p
CAGL0H01023g	0.845245	0.0178562	RNH202	YDR279W	Ribonuclease H2 subunit, required for RNase H2 activity; related to human AGS2 that causes Aicardi-Goutieres syndrome
CAGL0E04796g	0.844826	0.0128751	GTB1	YDR221W	Glucosidase II beta subunit, forms a complex with alpha subunit Rot2p, involved in removal of two glucose residues from N-linked glycans during glycoprotein biogenesis in the ER
CAGL0L02299g	0.843926	0.0013092	VPS1	YKR001C	Dynamin-like GTPase required for vacuolar sorting; also involved in actin cytoskeleton organization, endocytosis, late Golgi-retention of some proteins, regulation of peroxisome biogenesis
CAGL0L00429g	0.843014	0.0102638	GCV2	YMR189W	P subunit of the mitochondrial glycine decarboxylase complex, required for the catabolism of glycine to 5,10-methylene-THF; expression is regulated by levels of 5,10-methylene-THF in the cytoplasm
CAGL0M08646g	0.842847	0.00824986	CIA1	YDR267C	WD40 repeat protein involved in assembly of cytosolic and nuclear iron-sulfur proteins; similar to the human Ciao1 protein; YDR267C is an essential gene
CAGL0C04499g	0.841264	0.0330297	PTC1	YDL006W	Type 2C protein phosphatase (PP2C); dephosphorylates Hog1p, inactivating osmosensing MAPK cascade; involved in Fus3p activation during pheromone response; deletion affects precursor tRNA splicing, mitochondrial inheritance, and sporulation
CAGL0K08558g	0.84122	0.00742233	GFA1	YKL104C	Glutamine-fructose-6-phosphate amidotransferase, catalyzes the formation of glucosamine-6-P and glutamate from fructose-6-P and glutamine in the first step of chitin biosynthesis
CAGL0L09581g	0.839731	0.00291327	DUT1	YBR252W	deoxyuridine triphosphate diphosphatase (dUTPase); catalyzes hydrolysis of dUTP to dUMP and PPi, thereby preventing incorporation of uracil into DNA during replication; critical for the maintenance of genetic stability; also has diphosphatase activity on deoxyinosine triphosphate
CAGL0B02211g	0.836592	0.00340117	CCH1	YGR217W	Voltage-gated high-affinity calcium channel involved in calcium influx in response to some environmental stresses as well as exposure to mating pheromones; interacts and co-localizes with Mid1p, suggesting Cch1p and Mid1p function together
CAGL0L01573g	0.835782	0.016112	YML053C	YML053C	Putative protein of unknown function; green fluorescent protein (GFP)-fusion protein localizes to the cytoplasm and the nucleus; overexpression causes a cell cycle delay or arrest; YML053C is not an essential gene
CAGL0H08239g	0.835085	0.00742233	HST3	YOR025W	Member of the Sir2 family of NAD(+)-dependent protein deacetylases; involved along with Hst4p in telomeric silencing, cell cycle progression, radiation resistance, genomic stability and short-chain fatty acid metabolism
CAGL0D03454g	0.833192	0.00340117	RBG2	YGR173W	Protein with a role in translation; forms a complex with Gir2p; has similarity to mammalian developmentally regulated GTP-binding protein
CAGL0G08129g	0.830305	0.00340117	MSH6	YDR097C	Protein required for mismatch repair in mitosis and meiosis, forms a complex with Msh2p to repair both single-base & insertion-deletion mispairs; potentially phosphorylated by Cdc28p
CAGL0K02937g	0.829949	0.0318558	TCD1	YHR003C	Protein of unknown function, localized to the mitochondrial outer membrane
CAGL0I05302g	0.828411	0.00614934	IRR1	YIL026C	Subunit of the cohesin complex, which is required for sister chromatid cohesion during mitosis and meiosis and interacts with centromeres and chromosome arms, essential for viability
CAGL0K03443g	0.826555	0.0128751	YKU80	YMR106C	Subunit of the telomeric Ku complex (Yku70p-Yku80p), involved in telomere length maintenance, structure and telomere position effect; relocates to sites of double-strand cleavage to promote nonhomologous end joining during DSB repair
CAGL0K03377g	0.82575	0.00291327	YMR102C	YMR102C	Protein of unknown function; transcription is activated by paralogous transcription factors Yrm1p and Yrr1p along with genes involved in multidrug resistance; mutant shows increased resistance to azoles; YMR102C is not an essential gene
CAGL0G04543g	0.825207	0.0102638	VPS60	YDR486C	Cytoplasmic and vacuolar membrane protein involved in late endosome to vacuole transport; required for normal filament maturation during pseudohyphal growth; may function in targeting cargo proteins for degradation; interacts with Vta1p
CAGL0D02574g	0.825197	0.0132514	PEX6	YNL329C	AAA-peroxin that heterodimerizes with AAA-peroxin Pex1p and participates in the recycling of peroxisomal signal receptor Pex5p from the peroxisomal membrane to the cystosol
CAGL0I09526g	0.824773	0.0231515	CWC23	YGL128C	Component of a complex containing Cef1p, putatively involved in pre-mRNA splicing; has similarity to E. coli DnaJ and other DnaJ-like proteins and to S. pombe Cwf23p
CAGL0B00924g	0.823323	0.0132514	BIK1	YCL029C	Microtubule-associated protein, component of the interface between microtubules and kinetochore, involved in sister chromatid separation; essential in polyploid cells but not in haploid or diploid cells; ortholog of mammalian CLIP-170
CAGL0I05610g	0.821198	0.0344912	YNR014W	YNR014W	Putative protein of unknown function; expression is cell-cycle regulated, Azf1p-dependent, and heat-inducible
CAGL0I04224g	0.82064	0.00658246	RAD54	YGL163C	DNA-dependent ATPase, stimulates strand exchange by modifying the topology of double-stranded DNA; involved in the recombinational repair of double-strand breaks in DNA during vegetative growth and meiosis; member of the SWI/SNF family
CAGL0B03597g	0.818673	0.00387058	PCM1	YEL058W	Essential N-acetylglucosamine-phosphate mutase; converts GlcNAc-6-P to GlcNAc-1-P, which is a precursor for the biosynthesis of chitin and for the formation of N-glycosylated mannoproteins and glycosylphosphatidylinositol anchors
CAGL0D04378g	0.817887	0.00240041	KCS1	YDR017C	Inositol hexakisphosphate (IP6) and inositol heptakisphosphate (IP7) kinase; generation of high energy inositol pyrophosphates by Kcs1p is required for many processes such as vacuolar biogenesis, stress response and telomere maintenance
CAGL0H06105g	0.81734	0.00340117	PRE10	YOR362C	Alpha 7 subunit of the 20S proteasome
CAGL0H04829g	0.816288	0.0285546	TAF11	YML015C	TFIID subunit (40 kDa), involved in RNA polymerase II transcription initiation, similar to histone H3 with atypical histone fold motif of Spt3-like transcription factors
CAGL0H06457g	0.81534	0.00434505	STE23	YLR389C	Metalloprotease involved, with homolog Axl1p, in N-terminal processing of pro-a-factor to the mature form; expressed in both haploids and diploids; member of the insulin-degrading enzyme family
CAGL0F06391g	0.814699	0.0178562	BUB2	YMR055C	Mitotic exit network regulator, forms GTPase-activating Bfa1p-Bub2p complex that binds Tem1p and spindle pole bodies, blocks cell cycle progression before anaphase in response to spindle and kinetochore damage
CAGL0L05786g	0.81348	0.0241455	CMR3	YPR013C	Putative zinc finger protein; YPR013C is not an essential gene
CAGL0K08272g	0.813182	0.00387058	YSR3	YKR053C	Dihydrosphingosine 1-phosphate phosphatase, membrane protein involved in sphingolipid metabolism; has similarity to Lcb3p
CAGL0F04653g	0.811192	0.0048144	SEC17	YBL050W	Peripheral membrane protein required for vesicular transport between ER and Golgi, the 'priming' step in homotypic vacuole fusion, and autophagy; stimulates the ATPase activity of Sec18p; has similarity to mammalian alpha-SNAP
CAGL0I07821g	0.810639	0.00340117	DUF1	YOL087C	Putative protein of unknown function; green fluorescent protein (GFP)-fusion protein localizes to the cytoplasm; deletion mutant is sensitive to various chemicals including phenanthroline, sanguinarine, and nordihydroguaiaretic acid
CAGL0L03630g	0.808833	0.0048144	GSH1	YJL101C	Gamma glutamylcysteine synthetase catalyzes the first step in glutathione (GSH) biosynthesis; expression induced by oxidants, cadmium, and mercury
CAGL0M06061g	0.808732	0.0202339	PEX32	YBR168W	Peroxisomal integral membrane protein, involved in negative regulation of peroxisome size; partially functionally redundant with Pex31p; genetic interactions suggest action at a step downstream of steps mediated by Pex28p and Pex29p
CAGL0I07733g	0.808531	0.00866483	MSH2	YOL090W	Protein that forms heterodimers with Msh3p and Msh6p that bind to DNA mismatches to initiate the mismatch repair process; contains a Walker ATP-binding motif required for repair activity; Msh2p-Msh6p binds to and hydrolyzes ATP
CAGL0J08547g	0.807341	0.0251044	LPX1	YOR084W	Oleic acid-inducible, peroxisomal matrix localized lipase; transcriptionally activated by Yrm1p along with genes involved in multidrug resistance; peroxisomal import is dependent on the PTS1 receptor, Pex5p and on self-interaction
CAGL0M07942g	0.806657	0.00387058	FRE8	YLR047C	Protein with sequence similarity to iron/copper reductases, involved in iron homeostasis; deletion mutant has iron deficiency/accumulation growth defects; expression increased in the absence of copper-responsive transcription factor Mac1p
CAGL0G03641g	0.803885	0.00434505	MAP2	YBL091C	Methionine aminopeptidase, catalyzes the cotranslational removal of N-terminal methionine from nascent polypeptides; function is partially redundant with that of Map1p
CAGL0M04653g	0.803415	0.0192149	PEP3	YLR148W	Component of CORVET tethering complex; vacuolar peripheral membrane protein that promotes vesicular docking/fusion reactions in conjunction with SNARE proteins, required for vacuolar biogenesis
CAGL0G04697g	0.80231	0.0318558	VPS3	YDR495C	Component of CORVET tethering complex; cytoplasmic protein required for the sorting and processing of soluble vacuolar proteins, acidification of the vacuolar lumen, and assembly of the vacuolar H+-ATPase
CAGL0M04719g	0.798232	0.0117935	RRP36	YOR287C	Component of 90S preribosomes; involved in early cleavages of the 35S pre-rRNA and in production of the 40S ribosomal subunit
CAGL0G07293g	0.796513	0.00526834	USA1	YML029W	Scaffold subunit of the Hrd1p ubiquitin ligase that also promotes ligase oligomerization; involved in ER-associated protein degradation (ERAD); interacts with the U1 snRNP-specific protein, Snp1p
CAGL0K00539g	0.794923	0.00387058	APM1	YPL259C	Mu1-like medium subunit of the clathrin-associated protein complex (AP-1); binds clathrin; involved in clathrin-dependent Golgi protein sorting
CAGL0L11770g	0.794618	0.00291327	CHD1	YER164W	Nucleosome remodeling factor that functions in regulation of transcription elongation; contains a chromo domain, a helicase domain and a DNA-binding domain; component of both the SAGA and SLIK complexes
CAGL0D05874g	0.793899	0.00387058	MPP10	YJR002W	Component of the SSU processome and 90S preribosome, required for pre-18S rRNA processing, interacts with and controls the stability of Imp3p and Imp4p, essential for viability; similar to human Mpp10p
CAGL0K07700g	0.793437	0.0171841	BUD27	YFL023W	Unconventional prefoldin protein involved in translation initiation; mutants have inappropriate expression of nutrient sensitive genes due to translational derepression of Gcn4p transcription factor; diploid mutants show random budding
CAGL0I01430g	0.793309	0.00907771	ANB1	YJR047C	Translation elongation factor eIF-5A, previously thought to function in translation initiation; similar to and functionally redundant with Hyp2p; undergoes an essential hypusination modification; expressed under anaerobic conditions
CAGL0H03157g	0.793143	0.0102638	MMS2	YGL087C	Ubiquitin-conjugating enzyme variant involved in error-free postreplication repair; forms a heteromeric complex with Ubc13p, an active ubiquitin-conjugating enzyme; cooperates with chromatin-associated RING finger proteins, Rad18p and Rad5p
CAGL0J00803g	0.792125	0.001871	MHP1	YJL042W	Microtubule-associated protein involved in assembly and stabilization of microtubules; overproduction results in cell cycle arrest at G2 phase; similar to Drosophila protein MAP and to mammalian MAP4 proteins
CAGL0G09218g	0.79197	0.00907771	RSA1	YPL193W	Protein involved in the assembly of 60S ribosomal subunits; functionally interacts with Dbp6p; functions in a late nucleoplasmic step of the assembly
CAGL0L13046g	0.791967	0.0121506	CIA2	YHR122W	Protein of unknown function required for establishment of sister chromatid cohesion; synthetically lethal with RFC5, an RF-C subunit that links replication to cohesion establishment; YHR122W is an essential gene
CAGL0K10582g	0.791659	0.0309915	IOC3	YFR013W	Member of a complex (Isw1a) with Isw1p that has nucleosome-stimulated ATPase activity and represses transcription initiation by specific positioning of a promoter proximal dinucleosome; has homology to Esc8p, which is involved in silencing
CAGL0B01617g	0.790914	0.0294879	HPR1	YDR138W	Subunit of THO/TREX complexes that couple transcription elongation with mitotic recombination and with mRNA metabolism and export, subunit of an RNA Pol II complex; regulates lifespan; involved in telomere maintenance; similar to Top1p
CAGL0C05313g	0.790199	0.00526834	NAT1	YDL040C	Subunit of the N-terminal acetyltransferase NatA (Nat1p, Ard1p, Nat5p); N-terminally acetylates many proteins, which influences multiple processes such as the cell cycle, heat-shock resistance, mating, sporulation, and telomeric silencing
CAGL0D02882g	0.789704	0.0178562	SSK1	YLR006C	Cytoplasmic response regulator; part of a two-component signal transducer that mediates osmosensing via a phosphorelay mechanism; required for mitophagy; dephosphorylated form is degraded by the ubiquitin-proteasome system; potential Cdc28p substrate
CAGL0F08437g	0.788425	0.0192149	SAY1	YGR263C	Sterol deacetylase; component of the sterol acetylation/deacetylation cycle along with Atf2p; integral membrane protein with active site in the ER lumen; green fluorescent protein (GFP)-fusion protein localizes to the endoplasmic reticulum
CAGL0G06248g	0.788351	0.00571416	MAK16	YAL025C	Essential nuclear protein, constituent of 66S pre-ribosomal particles; required for maturation of 25S and 5.8S rRNAs; required for maintenance of M1 satellite double-stranded RNA of the L-A virus
CAGL0G00418g	0.782431	0.0117935	TAF1	YGR274C	TFIID subunit (145 kDa), involved in RNA polymerase II transcription initiation; possesses in vitro histone acetyltransferase activity but its role in vivo appears to be minor; involved in promoter binding and G1/S progression
CAGL0I06072g	0.781375	0.00907771	VPS35	YJL154C	Endosomal subunit of membrane-associated retromer complex required for retrograde transport; receptor that recognizes retrieval signals on cargo proteins, forms subcomplex with Vps26p and Vps29p that selects cargo proteins for retrieval
CAGL0B02145g	0.781295	0.00701641	TOS2	YGR221C	Protein involved in localization of Cdc24p to the site of bud growth; may act as a membrane anchor; localizes to the bud neck and bud tip; potentially phosphorylated by Cdc28p
CAGL0A02046g	0.779234	0.00989736	ROD1	YOR018W	Membrane protein that binds the ubiquitin ligase Rsp5p via its 2 PY motifs; overexpression confers resistance to the GST substrate o-dinitrobenzene,zinc, and calcium; proposed to regulate the endocytosis of plasma membrane proteins
CAGL0L11264g	0.776793	0.0450407	ORC1	YML065W	Largest subunit of the origin recognition complex, which directs DNA replication by binding to replication origins and is also involved in transcriptional silencing; exhibits ATPase activity
CAGL0G06138g	0.774452	0.0195652	YCK1	YHR135C	Palmitoylated plasma membrane-bound casein kinase I isoform; shares redundant functions with Yck2p in morphogenesis, proper septin assembly, endocytic trafficking; provides an essential function overlapping with that of Yck2p
CAGL0M06105g	0.772006	0.00526834	NPL4	YBR170C	Ubiquitin-binding protein involved in protein degradation; Cdc48p-Npl4p-Ufd1p complex participates in ER-associated degradation (ERAD) while Cdc48p-Npl4p-Vms1p complex participates in mitochondria-associated degradation (MAD)
CAGL0M01056g	0.771699	0.0150484	FCF1	YDR339C	Putative PINc domain nuclease required for early cleavages of 35S pre-rRNA and maturation of 18S rRNA; component of the SSU (small subunit) processome involved in 40S ribosomal subunit biogenesis; copurifies with Faf1p
CAGL0J06754g	0.771013	0.0224935	CTK3	YML112W	Gamma subunit of C-terminal domain kinase I (CTDK-I), which phosphorylates both RNA pol II subunit Rpo21p to affect transcription and pre-mRNA 3' end processing, and ribosomal protein Rps2p to increase translational fidelity
CAGL0H04235g	0.770172	0.0125168	DUS1	YML080W	Dihydrouridine synthase, member of a widespread family of conserved proteins including Smm1p, Dus3p, and Dus4p; modifies pre-tRNA(Phe) at U17
CAGL0H08085g	0.769902	0.0270128	EXO1	YOR033C	5'-3' exonuclease and flap-endonuclease involved in recombination, double-strand break repair and DNA mismatch repair; member of the Rad2p nuclease family, with conserved N and I nuclease domains
CAGL0C00517g	0.769788	0.00866483	HSL7	YBR133C	Protein arginine N-methyltransferase that exhibits septin and Hsl1p-dependent bud neck localization and periodic Hsl1p-dependent phosphorylation; required along with Hsl1p for bud neck recruitment, phosphorylation, and degradation of Swe1p
CAGL0K10846g	0.769594	0.0171841	PCD1	YLR151C	Peroxisomal nudix pyrophosphatase with specificity for coenzyme A and CoA derivatives, may function to remove potentially toxic oxidized CoA disulfide from peroxisomes to maintain the capacity for beta-oxidation of fatty acids
CAGL0D06160g	0.768599	0.00658246	DST1	YGL043W	General transcription elongation factor TFIIS, enables RNA polymerase II to read through blocks to elongation by stimulating cleavage of nascent transcripts stalled at transcription arrest sites
CAGL0M02387g	0.768241	0.022841	PXA1	YPL147W	Subunit of a heterodimeric peroxisomal ATP-binding cassette transporter complex (Pxa1p-Pxa2p), required for import of long-chain fatty acids into peroxisomes; similarity to human adrenoleukodystrophy transporter and ALD-related proteins
CAGL0A03630g	0.767811	0.0102638	TFC4	YGR047C	One of six subunits of the RNA polymerase III transcription initiation factor complex (TFIIIC); part of the TauA domain of TFIIIC that binds BoxA DNA promoter sites of tRNA and similar genes; has TPR motifs; human homolog is TFIIIC-102
CAGL0I07161g	0.761446	0.00907771	ARP8	YOR141C	Nuclear actin-related protein involved in chromatin remodeling, component of chromatin-remodeling enzyme complexes; has mRNA binding activity
CAGL0K04807g	0.761392	0.016474	VID27	YNL212W	Cytoplasmic protein of unknown function; possibly involved in vacuolar protein degradation; not essential for proteasome-dependent degradation of fructose-1,6-bisphosphatase (FBPase); null mutants exhibit normal growth
CAGL0G01584g	0.76111	0.0150484	BDP1	YNL039W	Essential subunit of RNA polymerase III transcription factor (TFIIIB), which is involved in transcription of genes encoding tRNAs, 5S rRNA, U6 snRNA, and other small RNAs
CAGL0B04763g	0.757606	0.0294879	LDB16	YCL005W	Protein of unknown function; null mutants have decreased net negative cell surface charge; GFP-fusion protein expression is induced in response to the DNA-damaging agent MMS; native protein is detected in purified mitochondria
CAGL0K10230g	0.757497	0.0078301	LEO1	YOR123C	Component of the Paf1 complex; which associates with RNA polymerase II and is involved in histone methylation; plays a role in regulating Ty1 transposition; involved in transcription elongation as demonstrated by the G-less-based run-on (GLRO) assay
CAGL0D04180g	0.756777	0.0110314	UTP25	YIL091C	Nucleolar protein required for 35S pre-RNA processing and 40S ribosomal subunit biogenesis; contains a DEAD-box RNA helicase-like motif
CAGL0C03047g	0.756771	0.0078301	SPT16	YGL207W	Subunit of the heterodimeric FACT complex (Spt16p-Pob3p), which associates with chromatin via interaction with Nhp6Ap and Nhp6Bp, and reorganizes nucleosomes to facilitate access to DNA by RNA and DNA polymerases
CAGL0C03113g	0.75559	0.021177	DCS1	YLR270W	Non-essential hydrolase involved in mRNA decapping, may function in a feedback mechanism to regulate deadenylation, contains pyrophosphatase activity and a HIT (histidine triad) motif; interacts with neutral trehalase Nth1p
CAGL0J07370g	0.753285	0.0121506	JJJ1	YNL227C	Co-chaperone that stimulates the ATPase activity of Ssa1p, required for a late step of ribosome biogenesis; associated with the cytosolic large ribosomal subunit; contains a J-domain; mutation causes defects in fluid-phase endocytosis
CAGL0J05302g	0.75127	0.0218394	MPM1	YJL066C	Mitochondrial membrane protein of unknown function, contains no hydrophobic stretches
CAGL0M00462g	0.746024	0.0143562	SGM1	YJR134C	Protein of unknown function, required for wild-type growth rate on galactose and mannose; localizes to COPI coated vesicles and the Golgi apparatus
CAGL0C03025g	0.744609	0.0110314	RSC6	YCR052W	Component of the RSC chromatin remodeling complex; essential for mitotic growth; homolog of SWI/SNF subunit Swp73p
CAGL0M06831g	0.743824	0.00824986	CRZ1	YNL027W	Transcription factor that activates transcription of genes involved in stress response; nuclear localization is positively regulated by calcineurin-mediated dephosphorylation
CAGL0A03432g	0.742845	0.0192149	RAD5	YLR032W	DNA helicase proposed to promote replication fork regression during postreplication repair by template switching; RING finger containing ubiquitin ligase; stimulates the synthesis of free and PCNA-bound polyubiquitin chains by Ubc13p-Mms2p
CAGL0F04301g	0.742754	0.0251044	STU1	YBL034C	Component of the mitotic spindle that binds to interpolar microtubules via its association with beta-tubulin (Tub2p); required for interpolar microtubules to provide an outward force on the spindle poles
CAGL0F05731g	0.740435	0.049524	PLP1	YDR183W	Protein that interacts with CCT (chaperonin containing TCP-1) complex and has a role in actin and tubulin folding; has weak similarity to phosducins, which are G-protein regulators
CAGL0L11418g	0.740301	0.00824986	COG8	YML071C	Component of the conserved oligomeric Golgi complex (Cog1p through Cog8p), a cytosolic tethering complex that functions in protein trafficking to mediate fusion of transport vesicles to Golgi compartments
CAGL0K10648g	0.739312	0.016112	YFR016C	YFR016C	Putative protein of unknown function; green fluorescent protein (GFP)-fusion protein localizes to the cytoplasm and bud; interacts with Spa2p; YFL016C is not an essential gene
CAGL0F01815g	0.737698	0.016112
CAGL0K09834g	0.737682	0.0110314	NST1	YNL091W	Protein of unknown function, mediates sensitivity to salt stress; interacts physically with the splicing factor Msl1p and also displays genetic interaction with MSL1
CAGL0J04862g	0.73583	0.0321481	RTT101	YJL047C	Cullin subunit of a Roc1p-dependent E3 ubiquitin ligase complex with a role in anaphase progression; implicated in Mms22-dependent DNA repair; involved with Mms1p in nonfunctional rRNA decay; modified by the ubiquitin-like protein, Rub1p
CAGL0L05060g	0.735095	0.0276337	YKL075C	YKL075C	Putative protein of unknown function; green fluorescent protein (GFP)-fusion protein localizes to the cytoplasm; proposed to be involved in resistance to streptozotocin and camptothecin
CAGL0L05104g	0.734799	0.0147077	SMY1	YKL079W	Protein that interacts with Myo2p, proposed to be involved in exocytosis; N-terminal domain is related to the motor domain of kinesins
CAGL0I06578g	0.731615	0.0333326	YER152C	YER152C	Protein with 2-aminoadipate transaminase activity; shares amino acid similarity with the aminotransferases Aro8p and Aro9p; YER152C is not an essential gene
CAGL0I03608g	0.730497	0.0185379	SAS10	YDL153C	Essential subunit of U3-containing Small Subunit (SSU) processome complex involved in production of 18S rRNA and assembly of small ribosomal subunit; disrupts silencing when overproduced; mutant has increased aneuploidy tolerance
CAGL0K12496g	0.728234	0.0412997	CAK1	YFL029C	Cyclin-dependent kinase-activating kinase required for passage through the cell cycle, phosphorylates and activates Cdc28p; nucleotide-binding pocket differs significantly from those of most other protein kinases
CAGL0L12034g	0.728017	0.01398	ECM32	YER176W	DNA dependent ATPase/DNA helicase belonging to the Dna2p- and Nam7p-like family of helicases that is involved in modulating translation termination; interacts with the translation termination factors, localized to polysomes
CAGL0H10230g	0.727948	0.0260423	ORC2	YBR060C	Subunit of the origin recognition complex, which directs DNA replication by binding to replication origins and is also involved in transcriptional silencing; interacts with Spp1p and with trimethylated histone H3; phosphorylated by Cdc28p
CAGL0D02464g	0.726744	0.0463025	FIG4	YNL325C	Phosphatidylinositol 3,5-bisphosphate (PtdIns[3,5]P) phosphatase; required for efficient mating and response to osmotic shock; physically associates with and regulated by Vac14p; contains a SAC1-like domain
CAGL0I04884g	0.725563	0.00989736	RPT2	YDL007W	One of six ATPases of the 19S regulatory particle of the 26S proteasome involved in the degradation of ubiquitinated substrates; required for normal peptide hydrolysis by the core 20S particle
CAGL0M02607g	0.725509	0.0136146	GIP3	YPL137C	Glc7-interacting protein whose overexpression relocalizes Glc7p from the nucleus and prevents chromosome segregation; may interact with ribosomes, based on co-purification experiments
CAGL0D05302g	0.724999	0.0136146	RIB5	YBR256C	Riboflavin synthase; catalyzes the last step of the riboflavin biosynthesis pathway
CAGL0B02739g	0.724432	0.0147077	STE11	YLR362W	Signal transducing MEK kinase involved in pheromone response and pseudohyphal/invasive growth pathways where it phosphorylates Ste7p, and the high osmolarity response pathway, via phosphorylation of Pbs2p; regulated by Ste20p and Ste50p
CAGL0D03828g	0.724148	0.0231515	MED6	YHR058C	Subunit of the RNA polymerase II mediator complex; associates with core polymerase subunits to form the RNA polymerase II holoenzyme; essential for transcriptional regulation
CAGL0F05401g	0.723591	0.0260423	MSC2	YDR205W	Member of the cation diffusion facilitator family, localizes to the endoplasmic reticulum and nucleus; mutations affect the cellular distribution of zinc and also confer defects in meiotic recombination between homologous chromatids
CAGL0K02519g	0.722498	0.0279321
CAGL0I02750g	0.720748	0.021177	BZZ1	YHR114W	SH3 domain protein implicated in the regulation of actin polymerization, able to recruit actin polymerization machinery through its SH3 domains, colocalizes with cortical actin patches and Las17p, interacts with type I myosins
CAGL0M13915g	0.714943	0.0342283	YMR310C	YMR310C	Putative protein of unknown function; predicted to be involved in ribosome biogenesis; green fluorescent protein (GFP)-fusion protein localizes to the nucleus; YMR310C is not an essential gene
CAGL0M02871g	0.714858	0.0458037	MNN5	YJL186W	Alpha-1,2-mannosyltransferase, responsible for addition of the second alpha-1,2-linked mannose of the branches on the mannan backbone of oligosaccharides, localizes to an early Golgi compartment
CAGL0E03179g	0.711326	0.0181905	PTI1	YGR156W	Essential protein that is a component of CPF (cleavage and polyadenylation factor); involved in 3' end formation of snoRNA and mRNA; interacts directly with Pta1p; has similarity to mammalian Cleavage-Stimulation Factor CstF-64
CAGL0K01749g	0.710917	0.016474	OSH2	YDL019C	Member of an oxysterol-binding protein family with seven members in S. cerevisiae; family members have overlapping, redundant functions in sterol metabolism and collectively perform a function essential for viability
CAGL0D02684g	0.709505	0.0376655	NDC80	YIL144W	Component of the evolutionarily conserved kinetochore-associated Ndc80 complex (Ndc80p-Nuf2p-Spc24p-Spc25p); conserved coiled-coil protein involved in chromosome segregation, spindle checkpoint activity, kinetochore assembly and clustering
CAGL0L13244g	0.709156	0.0168314	EMP46	YLR080W	Integral membrane component of endoplasmic reticulum-derived COPII-coated vesicles, which function in ER to Golgi transport
CAGL0B02365g	0.708176	0.0181905	NAB6	YML117W	Putative RNA-binding protein that associates with mRNAs encoding cell wall proteins in high-throughput studies; deletion mutants display increased sensitivity to some cell wall disrupting agents; expression negatively regulated by cAMP
CAGL0D04884g	0.704211	0.0202339	RRP9	YPR137W	Protein involved in pre-rRNA processing, associated with U3 snRNP; component of small ribosomal subunit (SSU) processosome; ortholog of the human U3-55k protein
CAGL0F03421g	0.70311	0.0379408	ZDS1	YMR273C	Protein with a role in regulating Swe1p-dependent polarized growth; interacts with silencing proteins at the telomere; has a role in Bcy1p localization; implicated in mRNA nuclear export; involved in mitotic exit through Cdc14p regulation
CAGL0E04488g	0.702067	0.0434706	AHC1	YOR023C	Subunit of the Ada histone acetyltransferase complex, required for structural integrity of the complex
CAGL0A01067g	0.701033	0.0147077	KEL3	YPL263C	Cytoplasmic protein of unknown function
CAGL0I09460g	0.697181	0.0431885	HSM3	YBR272C	Proteasome-interacting protein involved in the assembly of the base subcomplex of the 19S proteasomal regulatory particle (RP); involved in DNA mismatch repair during slow growth; weak similarity to Msh1p; related to human 19S subunit S5b
CAGL0I07271g	0.693775	0.0266774	VPS17	YOR132W	Subunit of the membrane-associated retromer complex essential for endosome-to-Golgi retrograde protein transport; peripheral membrane protein that assembles onto the membrane with Vps5p to promote vesicle formation
CAGL0J05544g	0.691903	0.0251044	END3	YNL084C	EH domain-containing protein involved in endocytosis, actin cytoskeletal organization and cell wall morphogenesis; forms a complex with Sla1p and Pan1p
CAGL0A01672g	0.690447	0.0266774	SEC9	YGR009C	t-SNARE protein important for fusion of secretory vesicles with the plasma membrane; similar to but not functionally redundant with Spo20p; SNAP-25 homolog
CAGL0C02563g	0.684936	0.026362	SKI2	YLR398C	Ski complex component and putative RNA helicase, mediates 3'-5' RNA degradation by the cytoplasmic exosome; null mutants have superkiller phenotype of increased viral dsRNAs and are synthetic lethal with mutations in 5'-3' mRNA decay
CAGL0M12166g	0.680603	0.0257288	PTA1	YAL043C	Subunit of holo-CPF, a multiprotein complex and functional homolog of mammalian CPSF, required for the cleavage and polyadenylation of mRNA and snoRNA 3' ends; involved in pre-tRNA processing; binds to the phosphorylated CTD of RNAPII
CAGL0J00583g	0.680296	0.0205474	DAP2	YHR028C	Dipeptidyl aminopeptidase, synthesized as a glycosylated precursor; localizes to the vacuolar membrane; similar to Ste13p
CAGL0H06413g	0.675907	0.0318558	CCW14	YLR390W-A	Covalently linked cell wall glycoprotein, present in the inner layer of the cell wall
CAGL0I06094g	0.675293	0.0371117	FBP26	YJL155C	Fructose-2,6-bisphosphatase, required for glucose metabolism
CAGL0I08767g	0.674827	0.033628	LSO2	YGR169C-A	Putative protein of unknown function
CAGL0M10417g	0.671856	0.0257288	RCR2	YDR003W	Vacuolar protein that presumably functions within the endosomal-vacuolar trafficking pathway, affecting events that determine whether plasma membrane proteins are degraded or routed to the plasma membrane; similar to Rcr1p
CAGL0K02035g	0.670943	0.0362623	YER134C	YER134C	Magnesium-dependent acid phosphatase, member of the haloacid dehalogenase superfamily; non-essential gene
CAGL0C01881g	0.668148	0.0353633	BOI1	YBL085W	Protein implicated in polar growth, functionally redundant with Boi2p; interacts with bud-emergence protein Bem1p; contains an SH3 (src homology 3) domain and a PH (pleckstrin homology) domain
CAGL0M11242g	0.667739	0.0238215	YMR226C	YMR226C	NADP(+)-dependent dehydrogenase; acts on serine, L-allo-threonine, and other 3-hydroxy acids; green fluorescent protein fusion protein localizes to the cytoplasm and nucleus; may interact with ribosomes, based on co-purification experiments
CAGL0M01738g	0.665142	0.0294879	SPT7	YBR081C	Subunit of the SAGA transcriptional regulatory complex, involved in proper assembly of the complex; also present as a C-terminally truncated form in the SLIK/SALSA transcriptional regulatory complex
CAGL0E01837g	0.664212	0.0279321	MKC7	YDR144C	GPI-anchored aspartyl protease, member of the yapsin family of proteases involved in cell wall growth and maintenance; shares functions with Yap3p and Kex2p
CAGL0A01738g	0.663191	0.0445052	OCH1	YGL038C	Mannosyltransferase of the cis-Golgi apparatus, initiates the polymannose outer chain elongation of N-linked oligosaccharides of glycoproteins
CAGL0M08844g	0.661308	0.0404893	RKM4	YDR257C	Ribosomal lysine methyltransferase specific for monomethylation of Rpl42ap and Rpl42bp (lysine 55); nuclear SET-domain containing protein
CAGL0J05610g	0.659743	0.0300673	TOP2	YNL088W	Topoisomerase II, relieves torsional strain in DNA by cleaving and re-sealing the phosphodiester backbone of both positively and negatively supercoiled DNA; cleaves complementary strands; localizes to axial cores in meiosis
CAGL0I02816g	0.658897	0.0482063	AZF1	YOR113W	Zinc-finger transcription factor, involved in induction of CLN3 transcription in response to glucose; genetic and physical interactions indicate a possible role in mitochondrial transcription or genome maintenance
CAGL0A01628g	0.652498	0.0353633	MIG1	YGL035C	Transcription factor involved in glucose repression; sequence specific DNA binding protein containing two Cys2His2 zinc finger motifs; regulated by the SNF1 kinase and the GLC7 phosphatase
[truncated: 615 more rows]

## Sheet: Table S7
Table S7: Enriched GO terms for BP, CC and MF categories for proteins, as determined by the DAVID tool, encoded by genes that are upregulated (A) and downregulated (B) in the Cgset4D mutant in response to caspofungin exposure.
[truncated: 49 more rows]

[truncated: 3 more sheets: Table S8, Table S9, Table S10]
